# Supplementary material for: Changes in Richness, Abundance, and Occurrence of Beetles in South Korea over Ten Years: Identifier Bias and Selection of Climate Change Indicators
Source: Insects. 2026 Jan 30;17(2):156. doi: 10.3390/insects17020156 (PMC12942519; doi:10.3390/insects17020156)
Supplement: Supplementary file 1 [file insects-17-00156-s001.zip]

Archive with 1 entries (1 files):
- insects-4025870-supplementary.xlsx
