# Supplementary material for: Changes in Richness, Abundance, and Occurrence of Beetles in South Korea over Ten Years: Identifier Bias and Selection of Climate Change Indicators
Source: Insects. 2026 Jan 30;17(2):156. doi: 10.3390/insects17020156 (PMC12942519; doi:10.3390/insects17020156)
Supplement: Supplementary file 1 [file insects-17-00156-s001.zip › insects-4025870-supplementary.xlsx]

## Sheet: Table S1
year	annual mean temperature	annual rainfall
2007	13.6167	1547.62
2008	13.3389	1058.01
2009	13.3389	1271.43
2010	13.0056	1529.99
2011	12.7444	1670
2012	12.7	1592.16
2013	13.2667	1146.98
2014	13.4667	1247.86
2015	13.7278	1069.01
2016	13.9222	1301.01
2017	13.3944	998.472
2018	13.35	1445.86
2019	13.5944	1267.82

## Sheet: Table S2
						Current		RCP 4.5		RCP 8.5
						1981-2010		2056-2065년		2056-2065년
site	survey	latitude	longitude	altitude (m)	forest	annual mean temperature	annual rainfall	annual mean temperature	annual rainfall	annual mean temperature	annual rainfall
1	first	37.6269	126.428	74	oak foest	10.4583	1172.48	14.1283	1409	14.3608	1167.85
2		37.6275	126.427	96	red pine forest	10.4579	1157.52	14.1283	1409	14.3608	1167.85
3	first+second	37.6465	126.654	41	deciduous forest	10.9495	1185.56	14.395	1314.33	14.5867	1062.89
4	first+second	37.7788	126.687	18	oak foest	10.727	1218.75	14.2008	1417.05	14.365	1197.56
5	first+second	37.8394	126.918	194	larch forest	10.3899	1307.26	13.4675	1552.36	13.6292	1333.49
6	first+second	37.9561	126.894	72	oak foest	10.511	1283.74	13.1333	1475.83	13.2783	1292.83
7	first+second	38.0385	127.33	330	larch forest	9.17544	1362.4	11.3525	1508.21	11.4983	1356.91
8	first+second	37.4949	126.532	29	oak foest	10.5414	1030.7	14.4742	1300.13	14.7325	1116.54
9	first+second	37.5968	126.827	43	oak foest	10.957	1191.96	15.1725	1415.75	15.3608	1145.97
10	first+second	37.7511	126.917	202	oak foest	10.6268	1280.1	14.0092	1505.13	14.1975	1293.38
11	first+second	37.7247	127.036	85	oak foest	10.9459	1291.22	13.5458	1770.77	13.7258	1571.72
12	first	37.7493	127.151	232	oak foest	10.0981	1316.87	11.3633	1627.17	11.5175	1384.04
13	first+second	37.8693	127.299	333	oak foest	9.54103	1333.17	12.2908	1610.9	12.4275	1431.97
14	first+second	37.9597	127.523	386	maple forest	9.0633	1367.94	9.84083	1711.73	9.94917	1524.61
15	first+second	37.9597	127.523	446	larch forest	9.0633	1367.94	9.84083	1711.73	9.94917	1524.61
16	first+second	37.9767	127.511	727	oak foest	8.70794	1379.93	7.93583	1882.01	8.05667	1664.18
17	first+second	37.9769	127.51	754	oak foest	8.70828	1379.94	7.93583	1882.01	8.05667	1664.18
18	first+second	37.9769	127.51	754	oak foest	8.70828	1379.94	7.93583	1882.01	8.05667	1664.18
19	first+second	37.9864	127.502	1182	oak foest	7.70332	1424.06	7.76667	1879.75	7.90083	1644.95
20	first+second	37.3469	126.825	20	chestnut forest	11.0107	1127.86	15.0008	1262.14	15.2492	1057.62
21	first+second	37.4035	127.02	200	oak foest	10.5878	1217.07	13.4075	1563.02	13.6133	1300.86
22	first	37.5899	127.046	55	oak foest	11.4452	1229.96	15.5975	1474.25	15.7742	1254.91
23	first	37.7087	127.245	481	oak foest	10.0816	1361.15	12.6708	1636.52	12.8117	1427.2
24	first	37.7706	127.249	295	oak foest	9.88154	1369.06	12.1967	1654.71	12.3325	1435.01
25	first+second	37.7068	127.402	112	oak foest	10.19	1340.4	12.8525	1595.62	12.9692	1410.39
26	first+second	37.257	126.59	53	oak foest	11.0032	1111.4	14.6592	1130.09	14.9325	972.25
27	first+second	37.4573	127.174	189	chestnut forest	10.5703	1247.5	14.47	1467.76	14.6475	1281.57
28	first+second	37.5217	127.278	82	oak foest	10.5961	1281.49	14.3475	1579.19	14.4958	1329.31
29	second	37.461	127.283	180	oak foest	10.5191	1262.94	14.4692	1542.62	14.6217	1346.05
30	first+second	37.5263	127.562	235	larch forest	9.97744	1305.12	11.9983	1884.07	12.1192	1550.16
31	first+second	37.4169	127.332	187	fir tree forest	10.4788	1271.68	14.25	1601.64	14.3983	1374.33
32	first+second	37.4489	127.622	140	red pine forest	10.4469	1309.75	13.0983	1513.36	13.1992	1321.75
33	first+second	37.3227	127.413	121	oak foest	10.6679	1280.89	12.955	1710.86	13.0925	1432.4
34	first+second	37.3361	127.644	74	Korean pine forest	11.0447	1302.39	13.8433	1368.82	13.9492	1162.83
35	first+second	37.1441	127.233	165	oak foest	10.8381	1284.14	13.1258	1434.85	13.3342	1241.96
36	first+second	37.0255	127.237	44	oak foest	11.3116	1251.45	14.485	1304.05	14.7308	1142.08
37	first+second	36.9379	127.321	323	oak foest	10.7363	1368.86	12.58	1579.2	12.8283	1370.52
38	first+second	38.099	127.447	648	oak foest	8.85854	1362.43	9.92833	1472.88	10.1083	1257.37
39	first+second	38.0459	127.581	302	larch forest	8.45361	1283.22	11.795	1624.49	11.9267	1268.92
40	first+second	38.1452	127.729	252	red pine forest	8.3464	1230.35	11.8908	1398.79	12.0317	1186.96
41	first+second	38.1838	127.825	656	oak foest	8.39967	1241.69	9.52333	1399.88	9.64583	1268.42
42	first+second	38.2095	127.903	401	oak foest	8.47468	1213.35	10.5233	1359.47	10.645	1230.05
43	first+second	37.972	127.789	461	oak foest	9.42406	1290.66	11.305	1453.44	11.3867	1324.12
44	first+second	38.0265	127.841	286	oak foest	8.96428	1243.22	11.7433	1352.52	11.83	1212.02
45	first+second	38.0553	127.946	322	larch forest	9.49601	1208.03	10.4242	1394.89	10.5217	1253.95
46	first+second	38.1932	128.007	423	red pine forest	8.54133	1243.47	10.1667	1401.38	10.2875	1264.32
47	first+second	38.1412	128.085	630	oak foest	8.6069	1287.41	10.9092	1389.17	11.05	1234.97
48	first+second	37.9109	128.164	793	larch forest	8.29734	1370.6	9.6325	1629.17	9.81417	1476.86
49	first+second	38.2473	128.104	864	oak foest	7.70709	1340	8.75667	1647.29	8.95667	1478.04
50	first+second	38.2473	128.104	401	red pine forest	7.70709	1340	8.75667	1647.29	8.95667	1478.04
51		38.3427	128.502	38	red pine forest	9.31216	1450.03	13.8917	1746.92	14.2667	1567.59
52	first+second	37.8069	127.541	141	oak foest	9.93166	1317.41	13.1775	1475.46	13.2425	1346.27
53	first+second	37.8203	127.697	90	oak foest	10.0523	1274.38	12.7883	1417.42	12.89	1310.82
54	first	37.8765	127.873	434	Korean pine forest	9.65754	1274.96	11.4892	1483.84	11.585	1378.29
55	first+second	37.8024	128.008	191	coniferous forest	9.5757	1280.99	11.4925	1468.41	11.6325	1340.15
56	first+second	37.9293	128.049	327	oak foest	8.96238	1237.06	10.9067	1520.56	11.0683	1380.24
57	first+second	38.1693	128.272	490	red pine forest	7.7789	1248.75	10.8967	1456.38	11.1758	1307.75
58	first+second	38.2046	128.496	140	larch forest	8.44833	1480.57	12.8275	2065.97	13.2575	1872.47
59	first+second	37.6366	127.399	66	oak foest	10.2677	1307.38	13.4708	1642.84	13.5908	1427.51
60	first+second	37.6798	127.796	258	larch forest	9.65117	1282.35	12.3775	1545.49	12.5008	1399.73
61	first+second	37.5816	127.9	341	red pine forest	9.78351	1313.55	11.1167	1642.11	11.2358	1481.78
62	first+second	37.6969	128.146	368	larch forest	8.93563	1317.46	10.5392	1554.24	10.6667	1371.66
63	first+second	37.6574	128.254	551	larch forest	8.55422	1332.65	10.4967	1545.91	10.6067	1344.07
64	first+second	37.9331	128.316	391	oak foest	7.99264	1171.52	10.8817	1234.41	11.0867	1065.61
65	first+second	37.8778	128.517	1031	deciduous forest	6.57012	1434.99	7.88333	1599.09	8.19917	1403.57
66	first+second	37.9943	128.513	564	oak foest	7.96228	1384.3	9.46417	2024.41	9.81917	1834.01
67	first+second	38.0961	128.395	886	oak foest	7.4233	1377.59	9.50917	1698.72	9.83083	1572.49
68	first+second	38.0966	128.394	903	oak foest	7.33274	1377.66	9.50917	1698.72	9.83083	1572.49
69	first+second	38.0996	128.413	1058	oak foest	6.91222	1433.29	8.34167	1796.96	8.67333	1670.19
70	first+second	38.1137	128.454	1425	oak foest	6.08964	1512.95	7.31417	1721.79	7.6725	1592.92
71	first+second	38.1162	128.468	1601	oak foest	5.92674	1555.08	6.7125	1756.08	7.08333	1622.54
72	first	37.7022	128.34	905	oak foest	7.77543	1440.04	8.8425	1647.94	8.9625	1433.07
73	first	37.7605	128.504	770	oak foest	6.5443	1340.65	8.4425	1689.27	8.68667	1512.83
74	first+second	37.7255	128.468	1444	bush	5.72634	1444.05	7.14417	1817.91	7.32917	1610.31
75	first+second	37.6879	128.472	799	red pine forest	6.74579	1317.1	8.5	1676.44	8.66583	1472.19
76	first+second	37.7006	128.47	926	oak foest	6.82692	1375.06	7.51	1785.37	7.69083	1584.31
77	first+second	37.7122	128.47	1233	coniferous forest	6.38816	1432.89	6.17167	1866.94	6.35333	1666.71
78	first+second	37.6933	128.47	777	oak foest	6.7474	1332.48	8.06	1733.48	8.23417	1520.75
79	first	37.744	128.451	881	oak foest	6.79405	1376.45	8.71917	1706.82	8.90083	1495.35
80	first+second	37.6808	128.548	700	oak foest	6.57724	1225.83	8.88417	1580.7	9.12083	1427.19
81	first+second	37.3002	127.771	139	oak foest	10.8008	1296.36	13.4642	1395.12	13.575	1193.3
82	first+second	37.2117	127.542	80	acacia tree forest	10.7594	1278.5	13.7225	1380.54	13.8658	1170.37
83	first+second	37.1863	127.891	227	red pine forest	10.5499	1256.06	12.8117	1387.09	12.9342	1165.25
84	second	37.2488	128.112	497	red pine forest	9.09276	1291.9	11.3225	1693.45	11.4358	1321.31
85	first+second	37.4238	128.265	806	larch forest	8.48512	1330.58	7.82833	1819.06	7.93917	1516.65
86	first+second	37.267	128.246	392	larch forest	9.09907	1272.41	11.8325	1589.4	11.9217	1345.84
87	first+second	37.4238	128.395	377	larch forest	8.24285	1203.13	10.9108	1507.18	11.0075	1276.12
88	first+second	37.2838	128.401	403	oak foest	9.07281	1265.42	11.2492	1458.24	11.3417	1324.73
89	first+second	37.4454	128.561	927	oak foest	7.62342	1287.68	4.49	1969.16	4.60083	1812.94
90	first+second	37.4621	128.559	1280	oak foest	6.53019	1351.16	8.29	1624.22	8.40667	1462.76
91	first+second	37.4584	128.566	1435	oak foest	6.54946	1357.29	5.52417	1877.01	5.63	1720.52
92	first+second	37.4492	128.561	1022	oak foest	7.5382	1337.18	4.49	1969.16	4.60083	1812.94
93	first+second	37.4431	128.562	858	oak foest	7.97062	1266.9	4.49	1969.16	4.60083	1812.94
94	first+second	37.5897	128.573	563	red pine forest	6.93645	1185.47	10.0242	1495.68	10.2117	1365.49
95	first+second	37.6902	128.755	908	oak foest	6.43295	1368.58	8.41833	2107.71	8.83833	1854.93
96	first	37.5748	128.856	742	deciduous forest	7.06575	1271.98	8.4425	1751.52	8.8425	1633.42
97	first	37.5949	129.031	25	red pine forest	9.34788	1426.53	14.5908	1658.78	14.9517	1501.81
98	first	37.0839	128.724	790	larch forest	8.80758	1227.42	11.3792	1387.75	11.5158	1264.43
99	first+second	37.1877	128.377	257	oak foest	9.40768	1269.07	12.3867	1380.08	12.4717	1267.92
100	first+second	37.172	128.644	507	red pine forest	8.71902	1246.42	11.2275	1437.2	11.3075	1269.9
101	first+second	37.2245	128.615	559	larch forest	9.13161	1248.57	11.1067	1470.3	11.175	1306.85
102	first+second	37.3399	128.715	537	coniferous forest	8.19426	1264.26	10.5758	1520.16	10.6908	1352.73
103		37.1152	128.93	1048	deciduous forest	7.4003	1227.37	9.84	1598.85	10.0642	1411.83
104		37.1094	128.929	1140	coniferous forest	7.43452	1240.32	9.54333	1668.69	9.77167	1488.89
105	first	37.1046	128.932	1136	Korean pine forest	7.12396	1269.85	9.54	1668.21	9.77	1486.12
106	first	37.0985	128.925	1278	oak foest	6.83724	1257.88	8.69083	1787.76	8.9075	1618.65
107		37.0939	128.919	1495	bush	6.88225	1292.72	9.6	1644.58	9.8175	1478.79
108	first	37.1204	128.902	925	larch forest	7.45035	1228.71	9.825	1615.83	10.0392	1423.95
109	first+second	37.1877	128.879	773	Korean pine forest	6.99799	1204.5	10.2542	1581.83	10.4483	1328.06
110	first+second	37.1774	129.058	809	coniferous forest	7.24863	1209.03	11.5992	1517.18	11.9633	1336.36
111	first+second	37.2147	129.16	730	oak foest	7.62348	1305.25	9.00917	1881.78	9.3975	1768.63
112	first	37.3431	129.235	53	red pine forest	10.0262	1380.68	13.935	1638.64	14.2233	1581.66
113	first+second	37.1362	129.185	146	oak foest	8.80503	1258.04	12.5633	1531.41	12.9383	1476.2
114	first+second	37.1221	129.27	152	red pine forest	9.16196	1291.1	13.56	1541.49	13.9158	1486.31
115	first+second	37.1825	129.319	38	red pine forest	10.1866	1357.95	14.4275	1522.85	14.7317	1515.35
116	first+second	37.1438	129.351	176	acacia tree forest	10.1387	1342.25	14.7067	1400.64	15.0108	1383.16
117	first+second	37.1013	127.776	101	larch forest	10.319	1208.72	13.0875	1353.64	13.2325	1144.05
118	first+second	37.0528	127.84	131	red pine forest	10.6202	1193.1	13.1958	1342.75	13.3417	1148.28
119	first+second	37.1033	127.975	208	red pine forest	10.4813	1243.09	12.9717	1417.08	13.0992	1178.9
120		36.8057	128.365	821	oak foest	9.03035	1268.02	10.1642	1857.5	10.3625	1660.6
121		36.7484	128.035	498	oak foest	9.97969	1225.92	11.7625	1532.1	11.995	1380.76
122		36.0648	127.957	682	oak foest	9.85251	1131.55	12.0067	1571.18	12.3667	1443.27
123		35.721	127.657	605	larch forest	9.1875	1279.37	12.5083	1647.01	12.7533	1518.77
124	first+second	36.7082	128.375	199	oak foest	10.1388	1205.6	13.0492	1348.81	13.2483	1324.2
125	first+second	36.9604	128.743	253	red pine forest	9.47968	1227.48	12.65	1325.63	12.8183	1245.95
126	first+second	36.986	128.91	678	oak foest	8.97314	1267.46	10.655	1486.46	10.845	1386.93
127	first+second	36.9355	129.037	315	oak foest	8.82904	1227.36	12.0183	1331.23	12.2425	1249.49
128	first+second	36.7057	129.116	305	deciduous forest	9.54756	1100.14	12.4367	1270.34	12.6542	1196.01
129	first+second	36.9402	129.279	189	red pine forest	9.57443	1204.93	13.8275	1494.58	14.165	1492.51
130	first+second	36.6791	128.207	145	oak foest	10.1192	1173.44	13.2442	1370.43	13.4592	1374.73
131	first+second	36.6813	128.593	303	oak foest	10.7009	1161	13.4217	1239.39	13.6325	1188.83
132	first+second	36.5943	128.679	93	oak foest	10.7756	1043.7	13.7383	1207.46	13.9808	1179.01
133	first+second	36.759	128.732	255	oak foest	10.5326	1129.63	11.9308	1402.64	12.1233	1345.93
134	first+second	36.9015	128.66	252	larch forest	9.81016	1210.58	13.0017	1260.72	13.1767	1219.43
135	first+second	36.7509	128.951	387	red pine forest	10.3644	1116.31	10.7625	1364.41	10.9308	1308.68
136	first+second	36.8561	128.892	295	coniferous forest	10.1376	1207.48	12.3408	1280.04	12.4967	1199.39
137	first+second	36.7553	129.304	436	oak foest	9.65832	1169.87	11.0292	1697.58	11.335	1694.29
138	first+second	36.6184	129.088	198	oak foest	9.97645	1007.24	13.1542	1174.06	13.3967	1117.2
139	first+second	36.772	129.224	410	larch forest	9.16836	1139.44	11.7825	1552.53	12.0625	1515.09
140	first+second	36.3508	128.263	166	deciduous forest	11.1736	1087.68	13.71	1369.11	14	1396.73
141	first+second	36.5302	128.38	130	oak foest	11.4675	1093.77	14.3417	1250.7	14.57	1214.06
142	first+second	36.4327	128.662	137	oak foest	10.9797	1012.67	13.3342	1292.5	13.615	1220.81
143	first+second	36.5943	129.398	35	red pine forest	10.959	1103.36	15.0125	1355	15.3233	1349.89
144	first+second	36.2239	128.195	180	larch forest	10.989	1079.1	13.855	1322.93	14.1633	1297.12
145	first+second	36.5338	128.029	261	red pine forest	10.2799	1196.42	11.9567	1670.72	12.2083	1473.76
146	first+second	36.2767	128.394	119	red pine forest	11.0101	1033.69	14.01	1268.66	14.3067	1242.32
147	first+second	36.2951	128.731	259	red pine forest	10.7932	977.119	13.7192	1223.14	14.0233	1172.3
148	first+second	36.4086	128.914	275	oak foest	10.409	987.688	12.3842	1270.92	12.69	1206.77
149	first+second	36.4368	129.086	301	red pine forest	9.99907	964.129	12.7392	1178.73	13.0483	1119.77
150	first+second	36.5447	128.926	313	oak foest	10.509	989.715	13.26	1146.13	13.5233	1113.28
151	first+second	36.5183	129.21	426	red pine forest	9.95547	1024.97	12.0367	1371.86	12.33	1369.9
152	first+second	36.3774	129.334	132	oak foest	10.4808	1117.43	14.4967	1432.92	14.8175	1330.65
153	first+second	36.6092	129.24	381	oak foest	9.92706	1066.1	11.1792	1511.92	11.4533	1504.7
154	first+second	36.049	128.168	183	deciduous forest	10.2164	1103.41	14.1692	1318.4	14.5267	1325.71
155	first+second	36.1065	128.311	263	oak foest	11.2187	1094.44	13.1025	1535.35	13.4392	1499.37
156	first+second	36.2267	128.554	141	rigid pine forest	11.3492	994.892	13.625	1219.47	13.9283	1215.86
157	first+second	36.0684	129.004	277	oak foest	10.9267	1014.27	13.5142	1301.72	13.8258	1266.31
158	first+second	36.3311	128.985	289	oak foest	10.1076	1006.65	10.81	1532.63	11.1217	1362.21
159	first+second	36.2384	129.329	62	red pine forest	11.0705	1127.52	14.095	1537.24	14.4408	1515.72
160	first+second	35.9141	128.189	175	larch forest	10.364	1152.28	13.9108	1467.52	14.28	1374.8
161	first+second	36.0169	128.593	349	acacia tree forest	11.3924	1059.78	13.81	1363.18	14.1375	1265.35
162	second	36.1437	129.25	132	red pine forest	11.0184	1108.43	11.795	1563.45	12.1325	1559.8
163	second	35.8091	128.107	817	oak foest	9.59738	1250.04	10.1383	1912.63	10.5042	1829.68
164	second	35.8143	128.115	954	oak foest	9.27383	1292.44	8.99	2017.93	9.3625	1926.58
165	second	35.8179	128.119	1091	oak foest	8.94049	1299.41	8.99	2017.93	9.3625	1926.58
166	second	35.8207	128.122	1288	oak foest	8.60809	1361.08	8.63	2042.71	9.00167	1949.14
167	second	35.7902	128.096	619	oak foest	9.97309	1231.62	10.3567	1852.35	10.7208	1780.41
168	first+second	36.0209	128.446	264	red pine forest	11.4481	1052.44	14.8592	1257.69	15.1925	1201.26
169	first+second	35.7892	128.302	161	oak foest	11.4178	1162.71	14.9108	1443.78	15.2725	1400.12
170		35.8467	128.563	58	acacia tree forest	12.1759	1038.36	16.5475	1293.38	16.9075	1174.69
171		35.8985	128.6	88	acacia tree forest	12.1623	1028.15	16.5058	1259.19	16.8667	1137.47
172	first+second	35.9734	129.355	15	oak foest	12.0173	1107.73	15.8767	1464.9	16.2275	1489.68
173	first+second	35.9832	129.215	27	coniferous forest	11.9464	1057.8	15.5708	1319.51	15.915	1347.82
174	first+second	35.6376	128.971	585	oak foest	10.8053	1294.79	12.9475	1899.97	13.2933	1547.86
175	first+second	35.611	128.972	666	oak foest	10.5351	1414.87	11.33	2200.91	11.6642	1853.41
176	first+second	35.6112	128.966	803	oak foest	10.4102	1452.45	11.7283	2135.92	12.0717	1794.83
177	first+second	35.6164	128.96	1179	oak foest	9.77581	1485.81	12.5667	1936.83	12.9042	1615.5
178	first+second	35.7842	129.342	307	red pine forest	11.0839	1240.24	14.5325	1565.47	14.8558	1498.45
179	first+second	35.8126	127.924	314	oak foest	9.3798	1156.76	12.4167	1720.36	12.7358	1560.02
180	first+second	35.6542	127.691	372	oak foest	9.825	1256.42	13.03	1661.03	13.325	1541.88
181	first+second	35.5252	127.806	156	red pine forest	10.635	1271.04	14.1517	1730.95	14.4833	1640.98
182	first+second	35.7313	127.814	425	oak foest	9.59381	1189.82	12.2783	1699.49	12.5733	1623.91
183	first+second	35.5636	128.07	261	oak foest	11.1368	1313.99	14.5167	1678.07	14.85	1614.25
184	first+second	35.416	128.021	141	red pine forest	11.4733	1412.95	15.0067	1762.19	15.3208	1663.46
185	first+second	35.6472	128.254	122	red pine forest	11.6918	1216.84	14.5975	1630.25	14.9475	1568.8
186	first+second	35.5387	128.517	363	oak foest	11.7661	1300.87	15.0983	1520.14	15.4242	1391.21
187	first+second	35.6534	128.698	77	oak foest	11.7302	1185.58	15.4425	1393.67	15.7983	1255.54
188	first+second	35.8051	128.913	266	larch forest	10.9287	1105.58	14.0992	1449.9	14.4633	1375.16
189	first+second	35.843	128.998	375	oak foest	10.8084	1127.42	13.7325	1453.44	14.09	1430.12
190	first+second	35.5072	129.073	209	oak foest	10.9982	1345.59	13.4225	2082.66	13.7292	1824.67
191		35.5782	129.314	182	oak foest	11.5748	1354.57	15.8767	1494.35	16.2033	1438.15
192		35.4925	129.413	87	deciduous forest	12.639	1341.31	16.6658	1436.2	16.975	1352.82
193	first+second	35.309	127.743	761	oak foest	9.84179	1651.58	11.1317	2981.54	11.4208	2436.28
194	first+second	35.3144	127.742	873	oak foest	9.48617	1641.19	11.1042	3020.09	11.4075	2439.25
195	first+second	35.3184	127.742	985	oak foest	9.33575	1667.99	11.1042	3020.09	11.4075	2439.25
196	first+second	35.3247	127.737	1228	oak foest	8.78762	1672.96	9.49333	3278.19	9.78333	2657.5
197	first+second	35.3288	127.736	1420	maple forest	8.44272	1678.99	9.49333	3278.19	9.78333	2657.5
198	first+second	35.3323	127.733	1639	fir tree forest	8.10435	1687.96	9.04417	3360.93	9.34417	2726.94
199	first+second	35.3341	127.733	1655	bush	7.7669	1679.22	9.04417	3360.93	9.34417	2726.94
200	first+second	35.4457	127.91	241	red pine forest	10.4639	1384.41	14.5067	1897.84	14.8333	1773
201	first+second	35.4355	128.368	111	oak foest	12.1001	1317.03	15.295	1556.44	15.6367	1424.53
202	first+second	35.3588	128.295	103	red pine forest	12.1709	1317.54	15.165	1674.44	15.4983	1533.15
203	first+second	35.5624	128.339	21	oak foest	12.0009	1216.29	14.9175	1547.64	15.2617	1445.22
204	first+second	35.4405	128.573	227	red pine forest	12.0938	1338.66	14.3975	1674.24	14.7092	1545.29
205	first+second	35.2847	128.714	12	Korean pine forest	12.6734	1247.03	15.8617	1564.13	16.1417	1369.01
206	first+second	35.4189	128.811	223	oak foest	12.1759	1274.87	15.5817	1434.18	15.8825	1240.94
207	first+second	35.4219	129.07	139	red pine forest	11.8842	1358.51	15.805	1538.26	16.1125	1301.65
208	first+second	35.8825	129.173	57	oak foest	11.4626	1063.08	14.59	1314.78	14.9575	1357.89
209	first+second	35.2646	128.189	127	red pine forest	12.3669	1403.62	15.0658	1838.92	15.3592	1705.45
210	first+second	35.2101	127.928	84	red pine forest	11.5842	1627.33	14.5217	2125.57	14.8392	1899.64
211	first+second	35.3112	127.992	103	red pine forest	11.8822	1531.95	15.29	1891.7	15.6025	1758.8
212		35.2748	128.491	239	red pine forest	12.1479	1352.4	15.1275	1762.72	15.4467	1607.99
213	first+second	35.3002	128.933	111	chestnut forest	12.5313	1338.07	15.9275	1584.62	16.2117	1330.74
214	first+second	35.3971	128.89	158	oak foest	12.0739	1286.7	15.7067	1474.75	16	1263.69
215	first+second	35.1067	127.877	120	oak foest	12.125	1625.17	15.2167	2164.31	15.5317	1844.01
216	first+second	35.1778	128.154	78	red pine forest	12.7989	1429.56	15.615	1754.56	15.9158	1624.26
217	first+second	35.0986	128.262	86	oak foest	12.5284	1399.6	15.1542	1900.58	15.4792	1761.16
218	first+second	35.0864	128.255	335	red pine forest	12.364	1458.4	14.2133	2049.36	14.5258	1906.94
219	second	35.7334	128.043	618	red pine forest	10.1214	1231.79	10.505	1798.56	10.8508	1749.39
220		34.7618	127.987	382	oak foest	13.2193	1407.6	15.2417	2227.25	15.5492	1871.17
221	first+second	34.9691	128.388	83	red pine forest	13.1222	1390.02	16.4958	1763.12	16.8042	1535.54
222	first+second	34.8774	128.453	20	red pine forest	13.7848	1355.04	16.6767	1810.73	16.9725	1536.16
223	first+second	34.7904	128.639	302	deciduous forest	13.4108	1315.53	16.6583	1816.81	16.9425	1560.57
224	first+second	34.8781	128.578	58	red pine forest	13.5076	1361.88	16.2008	2065.09	16.4883	1793.39
225		35.1752	129.063	59	deciduous forest	13.2316	1389.74	16.6658	1664.03	16.9642	1423.42
226		35.1506	129.103	177	deciduous forest	13.0215	1409.43	15.5333	1832.85	15.83	1560.68
227		35.2715	129.163	84	red pine forest	12.3976	1422.73	16.3683	1824.31	16.6958	1514.62
228	first	37.1579	127.105	30	rigid pine forest	10.8708	1215.07	14.4992	1356.53	14.7267	1161.31
229	first	37.0576	126.937	40	red pine forest	11.304	1192.68	14.4442	1244.11	14.7108	1077.54
230	first	37.5137	128.039	275	Korean pine forest	9.83316	1338.76	12.66	1486.84	12.7708	1322.68
231	first	37.5132	128.221	549	red pine forest	8.80273	1316.62	10.2875	1648.05	10.4017	1431.88
232	first	37.4355	128.104	289	red pine forest	9.4615	1309.49	12.4567	1580.7	12.5642	1346.56
233	first	37.5072	128.459	438	red pine forest	7.63555	1201.29	9.42	1577.59	9.53833	1380.35
234	first	37.3627	128.8	788	red pine forest	7.77738	1216	10.6675	1453.05	10.8808	1333.75
235	first	37.3548	128.831	821	red pine forest	7.76077	1199.5	9.61667	1521.08	9.86083	1402.92
236	first	37.3518	128.937	650	red pine forest	7.13917	1161.1	10.6483	1447.25	10.9892	1346.5
237	first	37.3829	129.015	796	oak foest	7.46916	1286.45	9.37917	1703.23	9.7625	1602.42
238		38.1236	128.604	27	red pine forest	9.41363	1458.25	14.2458	1848.39	14.64	1715.48
239		36.8743	129.404	107	red pine forest	10.3018	1237.15	14.675	1403.89	14.9958	1424.87
240	first+second	37.0347	127.646	267	oak foest	10.314	1220.15	12.9608	1534.3	13.1408	1299.77
241	first+second	36.9515	127.742	185	oak foest	10.6647	1187.31	12.5092	1467.06	12.6908	1300.8
242	first+second	36.7782	127.78	210	oak foest	10.596	1177.26	13.0658	1344.62	13.3017	1175.09
243	first+second	36.8695	127.178	58	acacia tree forest	11.3276	1219.25	14.4242	1305.06	14.7317	1147.75
244	first+second	36.7701	127.286	80	oak foest	10.8869	1207.55	13.4017	1469.48	13.6825	1233.06
245	first+second	36.8177	127.531	125	oak foest	11.1111	1222.78	13.77	1359.4	14.0175	1133.29
246	first+second	36.6957	127.553	93	oak foest	11.2936	1216.93	13.8	1363.56	14.0783	1163.5
247	first+second	36.5507	127.572	188	larch forest	11.2261	1205.42	14.0267	1412.06	14.3333	1186.09
248		35.1302	126.87	53	oak foest	12.8437	1306.15	16.1208	1643.96	16.4025	1452.24
249		35.1304	126.872	47	red pine forest	12.5088	1307.72	16.1133	1652.31	16.3917	1458.64
250		36.2954	127.413	303	red pine forest	11.4348	1218.15	14.8825	1614.89	15.21	1329.45
251		36.2954	127.413	289	red pine forest	11.4348	1218.15	14.8825	1614.89	15.21	1329.45
252		36.3469	127.4	59	acacia tree forest	11.8935	1195.9	14.9567	1565.69	15.2925	1283.54
253		36.3432	127.397	65	coniferous forest	11.8937	1211.7	14.9567	1565.69	15.2925	1283.54
254		37.5504	126.997	149	deciduous forest	11.0876	1235.01	15.3158	1368.54	15.4975	1136.79
255		37.5489	126.987	179	coniferous forest	11.0822	1213.47	15.285	1375.82	15.475	1141.08
256		37.5899	127.046	55	deciduous forest	11.4452	1229.96	15.5975	1474.25	15.7742	1254.91
257	first+second	35.1968	126.976	106	arborvitae forest	12.516	1319.47	15.3317	1695.39	15.6083	1498.17
258	first+second	35.3282	126.986	95	oak foest	12.0831	1307.52	15.3508	1678.83	15.625	1441.89
259	first+second	36.2884	127.646	101	oak foest	10.8551	1156.55	14.0217	1402.81	14.3633	1282.2
260	first+second	36.4118	127.675	149	oak foest	11.0154	1174.28	13.4392	1461.46	13.77	1287.01
261	first+second	35.3098	126.878	310	red pine forest	11.5454	1321.81	12.3992	1928.08	12.6608	1672.75
262	first+second	35.479	126.931	346	maple forest	11.2647	1259.33	13.1075	1915.82	13.3783	1634.13
263	first+second	35.6129	126.83	58	maple forest	12.1899	1184.53	15.1075	1467.76	15.4592	1374.85
264	first+second	35.7375	127.006	52	red pine forest	12.2424	1213.33	15.1825	1422	15.5308	1293.93
265	first+second	35.9219	127.087	33	oak foest	12.53	1248.36	15.0958	1330.87	15.4067	1206.01
266	first+second	36.2346	127.116	5	red pine forest	12.2631	1234.18	14.735	1433.46	15.0525	1198.56
267	first+second	36.1082	127.135	64	red pine forest	12.3058	1259.12	14.7183	1346.34	15.0125	1159.1
268	first+second	36.5252	127.414	95	oak foest	11.5879	1193.35	13.9475	1438.21	14.235	1215.93
269	first+second	35.0486	126.716	71	red pine forest	12.901	1256.35	15.1192	1668.18	15.3917	1528.11
270	first+second	34.7688	126.73	116	chestnut forest	12.5314	1253	11.6658	2075.07	12.0183	1883.99
271	first+second	34.4645	126.31	93	oak foest	13.2809	1141.02	15.8017	1565.54	16.0992	1365.02
272	first+second	34.6581	126.389	20	red pine forest	13.5713	1100.62	16.2275	1388.49	16.5317	1250.29
273	first+second	34.7069	126.564	66	deciduous forest	13.1371	1153.54	16.0767	1456.53	16.4083	1276.63
274	first+second	34.7002	126.822	32	deciduous forest	12.3714	1282.52	15.29	1697.19	15.6325	1460.44
275	first+second	34.5444	126.8	40	deciduous forest	12.7541	1371.44	15.62	1794.99	15.9367	1524.24
276	first+second	34.3694	126.665	189	red pine forest	12.9361	1246.1	16.0008	1829.92	16.3308	1657.56
277	second	34.9075	126.443	122	red pine forest	12.966	1108.7	15.995	1484.1	16.31	1390.5
278	first+second	35.0655	126.535	14	chestnut forest	12.8575	1167.86	15.8383	1588.37	16.1158	1430.92
279	first+second	35.2437	126.621	67	red pine forest	12.3484	1249.13	15.1567	1684.22	15.4133	1488.35
280	first+second	36.8398	126.71	21	red pine forest	11.3012	1118.57	14.1692	1304.24	14.4908	1131.79
281	first+second	36.9173	126.594	31	oak foest	11.4839	1093.14	14.2067	1297.08	14.5025	1100.77
282	first+second	36.9276	126.45	68	red pine forest	11.264	1044.52	14.2	1255.08	14.4642	1056.53
283	first+second	36.8244	126.538	88	red pine forest	11.332	1113.88	14.015	1407.79	14.3	1160.9
284	first+second	36.8143	126.368	115	red pine forest	11.3369	1073.41	14.5033	1234.04	14.7458	1013.55
285	first+second	36.7672	126.27	49	red pine forest	11.429	1072.99	14.8375	1234.42	15.0825	996.67
286	first+second	36.4904	126.361	60	red pine forest	11.8477	1092.28	15.0858	1262.62	15.3625	1064.52
287	first+second	36.646	126.307	12	red pine forest	11.4286	1088.26	14.7517	1238.89	15.0033	1010.9
288	first+second	36.5964	126.542	13	oak foest	11.4263	1137.25	14.1992	1376.81	14.4933	1176.42
289	first+second	36.6556	126.625	77	oak foest	11.3869	1161.39	13.7583	1350.4	14.0575	1095.51
290	first+second	36.6763	126.751	33	oak foest	11.4049	1161.55	14.33	1302.48	14.6508	1095.35
291	second	36.3703	127.178	131	larch forest	11.713	1233.55	13.4375	1456.84	13.7533	1181.45
292	first+second	36.3288	127.04	96	oak foest	11.7282	1235.72	14.3817	1432.23	14.6875	1197.6
293	first+second	36.1859	126.902	35	red pine forest	11.8661	1244.11	14.2025	1462.49	14.4967	1249.4
294	first+second	36.1437	126.762	71	oak foest	11.9835	1236.77	14.1675	1533.36	14.4883	1309.53
295	second	36.2403	126.68	70	oak foest	11.3456	1222.54	13.8175	1457.05	14.1492	1261.25
296	first+second	36.4941	126.719	116	oak foest	11.4148	1212.47	14.2625	1361.29	14.5625	1102.7
297	first+second	36.5154	126.866	174	red pine forest	10.9877	1206.09	13.7925	1531.46	14.095	1198.97
298	first+second	36.4238	126.903	237	deciduous forest	11.0364	1239.64	12.4658	1704.34	12.755	1406.87
299	first+second	36.5875	127.119	35	oak foest	10.9007	1204.1	13.675	1460.25	13.975	1144.78
300	second	36.4606	127.211	113	oak foest	11.2018	1235.12	13.6325	1362.66	13.9375	1119.8
301	second	36.5821	127.249	57	oak foest	11.3493	1203.74	13.8833	1381.82	14.1675	1165.46
302	first+second	36.7179	127.167	71	oak foest	11.1945	1222.51	13.9767	1417.42	14.2792	1115.92
303	first+second	36.7789	126.885	58	chestnut forest	11.3884	1163.84	14.1717	1273.02	14.5075	1099.54
304	second	36.8484	126.962	98	oak foest	11.4002	1177.1	14.1917	1281.97	14.5175	1101.39
305	second	35.2096	126.525	66	red pine forest	12.5549	1177.92	14.9825	1527.37	15.2633	1423.65
306	first+second	35.3757	126.696	124	oak foest	12.0094	1241.58	14.4533	1655.96	14.745	1467.31
307	second	35.9478	126.815	20	arborvitae forest	11.8891	1213.41	15.0675	1403.93	15.4042	1210.1
308	second	35.7816	126.804	13	oak foest	12.2156	1132.11	15.3358	1383.86	15.7017	1232.04
309	first+second	35.6068	126.589	90	red pine forest	12.2495	1112.03	15.3167	1554.99	15.6583	1460.84
310	first+second	35.591	126.684	12	oak foest	12.3176	1137.88	15.2417	1424.84	15.5817	1344.98
311	first+second	35.5012	126.588	52	oak foest	12.2963	1134.51	14.3317	1705.5	14.6675	1573.8
312	first+second	36.5585	127.745	327	oak foest	10.3085	1201.13	12.2583	1621.62	12.5525	1337.01
313	first+second	36.6634	127.75	320	larch forest	10.2527	1196.56	11.9483	1527.84	12.2258	1322.37
314	first+second	36.8399	127.904	292	larch forest	10.1397	1177.44	13.0142	1325.13	13.2258	1166.24
315	first+second	37.0512	127.944	112	oak foest	10.6063	1211.44	13.5625	1328.86	13.6958	1115.87
316	first+second	36.9994	128.175	310	oak foest	10.2341	1205.78	13.885	1226.19	14.01	1097.06
317	first+second	36.9124	128.185	383	red pine forest	9.70005	1196.69	12.79	1337	12.96	1132.1
318	first+second	36.9175	128.286	351	oak foest	9.37984	1188.45	11.9642	1544.62	12.1325	1255.2
319	first	36.9612	128.453	849	larch forest	8.76325	1328.96	11.5033	1855.6	11.6617	1637.07
320	first	36.9571	128.464	1136	larch forest	8.08931	1262.66	10.9292	2060.3	11.0958	1828.12
321	first	36.9568	128.474	1358	oak foest	7.75542	1284.06	10.1258	2261.62	10.2892	2050.12
322	first	36.9533	128.481	1105	deciduous forest	8.08767	1266.03	9.39833	2424.74	9.55833	2224.53
323	first	36.9546	128.487	1224	bush	8.08937	1290.14	9.39833	2424.74	9.55833	2224.53
324		35.4422	127.485	306	red pine forest	11.1483	1365.09	14.0383	1679.71	14.2908	1486.82
325	first+second	35.1431	127.462	38	oak foest	11.7859	1405.51	15.1317	1773.95	15.4008	1554.17
326	second	35.0442	127.422	298	red pine forest	11.5464	1499.13	13.8142	2146.38	14.1108	1842.87
327	first+second	34.9638	127.609	37	larch forest	12.7001	1511.05	16.6558	1797.19	16.9375	1564.15
328	first+second	34.8227	127.614	37	oak foest	13.2493	1435.39	16.1567	1887.28	16.4317	1723.36
329	first+second	34.9193	127.526	11	oak foest	12.769	1460.48	16.8867	1922.42	17.1708	1643.8
330	first+second	34.8218	126.936	279	oak foest	11.8823	1349.95	12.5333	2072.09	12.8283	1807.07
331	first+second	34.7951	127.058	172	oak foest	12.1616	1374.39	14.4317	1926.11	14.7292	1678.6
332	first+second	34.6238	127.296	56	red pine forest	13.4712	1376.53	15.5417	1745.39	15.84	1548.78
333	first+second	34.8231	127.342	56	red pine forest	12.7853	1448.54	15.9492	1873.74	16.255	1697.4
334	first+second	35.0027	127.265	239	oak foest	11.5492	1431.49	14.7625	1911.18	15.0633	1619.83
335	first+second	35.0112	127.102	117	red pine forest	11.6984	1324.98	14.79	1770.04	15.065	1559.02
336	first+second	35.1127	127.247	16	oak foest	11.8445	1337.81	13.975	1855.1	14.2617	1628.47
337	first+second	35.322	127.245	71	red pine forest	11.6667	1274.41	14.8325	1619.41	15.0858	1436.75
338	first+second	35.4811	127.237	226	oak foest	11.493	1294.69	13.4033	1661.35	13.6625	1485.11
339	first+second	35.5344	127.114	249	oak foest	11.4089	1263.07	13.9642	1657.14	14.2175	1473.67
340	first	35.6488	127.091	164	red pine forest	11.6096	1228.22	14.2425	1586.01	14.5325	1428.09
341	first+second	35.7466	127.157	129	oak foest	12.0362	1234.73	14.44	1501.06	14.7233	1356.5
342	second	35.8967	127.199	153	red pine forest	12.2018	1283.76	15.0933	1359.04	15.3633	1283.78
343	first+second	36.2767	127.725	327	oak foest	10.897	1189.61	12.82	1430.89	13.17	1329.03
344	first+second	36.1929	127.889	276	oak foest	10.878	1135.19	13.5283	1371.46	13.8833	1303.28
345	first	36.0739	127.844	780	oak foest	9.85241	1141.52	11.0475	1630.74	11.3817	1527.87
346	first	36.067	127.837	856	oak foest	9.84007	1153.62	11.0625	1626.97	11.4017	1525.15
347	first	36.0627	127.843	1090	oak foest	9.4682	1167.84	10.9208	1639.3	11.2583	1533.72
348	first	36.0598	127.848	1035	oak foest	9.43444	1178.03	11.3333	1601.83	11.6658	1489.27
349	first+second	36.0546	127.738	423	oak foest	10.2219	1151.06	12.7942	1454.12	13.1158	1400.55
350	first+second	36.1248	127.622	173	oak foest	11.0932	1149.23	13.9317	1367.3	14.27	1317.71
351	first+second	35.8872	127.736	805	oak foest	9.36558	1194.78	10.7625	1580.31	11.0167	1442.59
352	first+second	35.8743	127.755	1098	oak foest	8.60839	1222.53	10.1292	1626.65	10.385	1465.12
353	first+second	35.868	127.759	1122	oak foest	8.58357	1218.83	8.5325	1732.21	8.78333	1575.5
354	first+second	35.8651	127.75	1300	oak foest	8.17892	1238.92	8.5325	1732.21	8.78333	1575.5
355	first+second	35.8573	127.748	1541	deciduous forest	7.92874	1245.79	10.0642	1641.33	10.3117	1500.82
356	first+second	35.8914	127.567	481	larch forest	10.3089	1223.97	13.3575	1485.22	13.6208	1369.56
357	first+second	35.7679	127.415	415	oak foest	10.6668	1335.78	12.5758	1611.42	12.8042	1440.91
358	first+second	35.6004	127.381	218	red pine forest	11.2177	1286.03	13.1267	1591.63	13.3725	1452.7
359	first+second	36.1226	127.343	367	oak foest	11.1837	1273.4	12.0308	1841.66	12.3408	1645.27
360		33.5008	126.799	143	deciduous forest	13.5175	1653.6	17.4183	1811.69	17.7008	1785.19
361		33.4478	126.724	359	deciduous forest	12.6261	1913.57	15.5333	2493.71	15.845	2366.34
362	first	33.3803	126.621	735	deciduous forest	11.9711	2093.2	12.7342	4283.29	13.0658	3797.29
363	first	33.3767	126.595	1044	deciduous forest	11.7133	2237.18	10.9242	4378.39	11.2417	3831.56
364	first	33.3694	126.568	1301	deciduous forest	10.8205	2268.33	8.45333	4556.75	8.75667	3968.23
365	first	33.365	126.551	1623	fir tree forest	10.5663	2254.14	7.5575	4619.96	7.85833	4019.54
366	first	33.3606	126.539	1819	bush	10.3667	2344.81	7.5525	4445.94	7.8425	3848.77

## Sheet: Table S3
과명	과명(수정)	Family	Species	Body length (mm)
애버섯벌레붙이과	애버섯벌레붙이과	Tetratomidae	Abstrulia 1	3.89
하늘소과	바구미과	Curculionidae	Acallinus 2	4.09
하늘소과	바구미과	Curculionidae	Acallinus 3	5.741
하늘소과	바구미과	Curculionidae	Acallinus tuberculatus Morimoto, 1962	4.146
하늘소과	바구미과	Curculionidae	Acallinus? 1	4.875
하늘소과	하늘소과	Cerambycidae	Acalolepta fraudarix fraudatrix (Bates, 1873)	12.536
바구미과	바구미과	Curculionidae	Acicnemis shibatai Voss, 1971	3.547
딱정벌레과	딱정벌레과	Carabidae	Acoptolabrus mirabilissimus mirabilissimus (Ishikawa & Deuve, 1982)	25
딱정벌레과	딱정벌레과	Carabidae	Acuppalpus inornatus Bates, 1873	5.154
가는납작벌레과	가는납작벌레과	Silvanidae	Aderidae 1	2.51
잎벌레과	뿔벌레붙이과	Aderidae	Aderidae sp.1	3.43
검정풍뎅이과	검정풍뎅이과	Melolonthidae	Adoretus tenuimaculatus Waterhouse, 1875	9.363
밑빠진벌레과	밑빠진벌레과	Nitidulidae	Aethina 1	#N/A
알버섯벌레과	알버섯벌레과	Leiodidae	Agathidium 1	1.84
알버섯벌레과	알버섯벌레과	Leiodidae	Agathidium 2	2.8
알버섯벌레과	알버섯벌레과	Leiodidae	Agathidium 2-1	1.11
알버섯벌레과	알버섯벌레과	Leiodidae	Agathidium sp.1	2.2
알버섯벌레과	알버섯벌레과	Leiodidae	Agathidium? 1	1.204
알버섯벌레과	알버섯벌레과	Leiodidae	Agathidium? 2	2.9
알버섯벌레과	알버섯벌레과	Leiodidae	Agathidium? 3	1.83
비단벌레과	비단벌레과	Buprestidae	Agrilus 1	5.07
방아벌레과	방아벌레과	Elateridae	Agrypnus argillaceus (Solsky, 1871)	18.4
방아벌레과	방아벌레과	Elateridae	Agrypnus binodulus Kishii, 1961	16
반날개과	반날개과	Staphylinidae	Aleochara curtula (Goeze, 1777)	8.533
반날개과	반날개과	Staphylinidae	Aleochara sp.2	6.53
반날개과	반날개과	Staphylinidae	Aleocharinae 1	2.545
반날개과	반날개과	Staphylinidae	Aleocharinae 2	2.096
반날개과	반날개과	Staphylinidae	Aleocharinae 3	1.904
반날개과	반날개과	Staphylinidae	Aleocharinae 4	2.704
반날개과	반날개과	Staphylinidae	Aleocharinae 5	1.891
반날개과	반날개과	Staphylinidae	Aleocharinae 6	3.275
반날개과	반날개과	Staphylinidae	Aleocharinae 7	1.233
반날개과	반날개과	Staphylinidae	Aleocharinae 8	1.074
반날개과	반날개과	Staphylinidae	Algon 1	12.8
반날개과	반날개과	Staphylinidae	Algon 2	9.5
반날개과	반날개과	Staphylinidae	Algon sp.1	12.94
반날개과	반날개과	Staphylinidae	Algon spaericollis Cho and Ahn, 2001	18
거저리과	거저리과	Tenebrionidae	Allecula tenuis?	7.595
거저리과	거저리과	Tenebrionidae	Allecula? 1	5.293
잎벌레과	잎벌레과	Chrysomelidae	Altica? 1	3.42
딱정벌레과	딱정벌레과	Carabidae	Amara 4	10.06
딱정벌레과	딱정벌레과	Carabidae	Amara 5	#N/A
딱정벌레과	딱정벌레과	Carabidae	Amara hiogogensis?	12.5
딱정벌레과	딱정벌레과	Carabidae	Amara obscuripes?	9.44
딱정벌레과	딱정벌레과	Carabidae	Amara sp.11	9.63
나무좀과	나무좀과	Scolytidae	Ambrosiodmus 2	1.8
나무좀과	나무좀과	Scolytidae	Ambrosiodmus rubricollis (Eichhoff, 1876)	2.7
꽃벼룩붙이과	꽃벼룩붙이과	Scraptiidae	Anaspis 2	5.238
꽃벼룩붙이과	꽃벼룩붙이과	Scraptiidae	Anaspis sp.1	4.313
거저리과	거저리과	Tenebrionidae	Anedius mroczkowskii Kaszab, 1968	6.799
알버섯벌레과	알버섯벌레과	Leiodidae	Anisotoma 1	3.259
알버섯벌레과	알버섯벌레과	Leiodidae	Anisotoma sp.2	2.045
밑빠진벌레과	밑빠진벌레과	Nitidulidae	Anisotoma? 1	3.15
알버섯벌레과	알버섯벌레과	Leiodidae	Anistoma? 1	2.8
미동정	빗살수염벌레과	Anobiidae	Anobiidae? 1	3.347
나무좀과	나무좀과	Scolytidae	Anobiidae? 2	2.165
딱정벌레과	딱정벌레과	Carabidae	Anomotarsus stigmula (Chaudoir, 1852)	4.86
딱정벌레과	딱정벌레과	Carabidae	Anomotarsus stigmula (Chaudoir, 1852)	4.86
반날개과	반날개과	Staphylinidae	Anotylus sp.1	1.8
반날개과	반날개과	Staphylinidae	Anotylus sp.2	3.48
반날개과	반날개과	Staphylinidae	Anotylus sp.6	2.1
비단벌레과	비단벌레과	Buprestidae	Anthaxia proteus Saunders, 1873	4.55
뿔벌레과	뿔벌레과	Anthicidae	Anthelephila bramina (Bonadona, 1964)	3.401
뿔벌레과	뿔벌레과	Anthicidae	Anthelephila imperatrix La Fert-Snectre, 1849	3.8
뿔벌레과	뿔벌레과	Anthicidae	Anthicomorphus niponicus Lewis, 1895	3.907
바구미과	바구미과	Curculionidae	Anthinobaris dispilota (Solsky, 1870)	5.681
소바구미과	소바구미과	Anthribidae	Anthribidae 2	1.98
아기쪽박벌레과	아기쪽박벌레과	Discolomidae	Aphanocephalus hemisphaericus Wollaston, 1873	2.44
아기쪽박벌레과	아기쪽박벌레과	Discolomidae	Aphanocephalus hemisphaericus Wollaston, 1873	2.44
소바구미과	소바구미과	Anthribidae	Aphaulimia debilis (Sharp, 1891)	4.28
똥풍뎅이과	똥풍뎅이과	Aphodiidae	Aphodius superatratus Nomura & Nakane, 1951	7.146
잎벌레과	잎벌레과	Chrysomelidae	Aphthona 1	1.717
잎벌레과	잎벌레과	Chrysomelidae	Aphthona 5	2.89
잎벌레과	잎벌레과	Chrysomelidae	Aphthona 8	1.915
잎벌레과	잎벌레과	Chrysomelidae	Aphthona chinchihi Chen, 1939	2.6
잎벌레과	잎벌레과	Chrysomelidae	Aphthona sp.2	2.5
잎벌레과	잎벌레과	Chrysomelidae	Aphthona sp.4	2.09
잎벌레과	잎벌레과	Chrysomelidae	Aphthona sp.5	2
잎벌레과	잎벌레과	Chrysomelidae	Aphthona strigosa Baly, 1874	2.58
잎벌레과	잎벌레과	Chrysomelidae	Aphthona? 1	2.05
창주둥이바구미과	창주둥이바구미과	Apionidae	Apion violaceum Kirby, 1808	2.85
검정풍뎅이과	검정풍뎅이과	Melolonthidae	Apogonia cribricollis Burmeister, 1855	9.2
바구미과	바구미과	Curculionidae	Archarius 1	#N/A
바구미과	바구미과	Curculionidae	Archarius pictus (Roelofs, 1874)	2.722
잎벌레과	잎벌레과	Chrysomelidae	Argopus sp.1	4.4
병대벌레과	병대벌레과	Cantharidae	Asiopodabrus circumangulatus (Kang & Kim, 2000)	5.9
병대벌레과	병대벌레과	Cantharidae	Asiopodabrus fragiliformis (Kang & Kim, 2000)	6.82
바구미과	바구미과	Curculionidae	Asphalmus 1	4.139
바구미과	바구미과	Curculionidae	Asphalmus 2	2.913
바구미과	바구미과	Curculionidae	Asphalmus 3	3.301
바구미과	바구미과	Curculionidae	Asphalmus 4	2.69
바구미과	바구미과	Curculionidae	Asphalmus japonicus Sharp, 1896	3.46
둥근아기벌레과	둥근아기벌레과	Sphinidae	Aspidiphorus 2	1.379
둥근아기벌레과	둥근아기벌레과	Sphinidae	Aspidiphorus 4	1.698
둥근아기벌레과	둥근아기벌레과	Sphinidae	Aspidiphorus japonicus Reitter, 1879	1.811
둥근아기벌레과	둥근아기벌레과	Sphinidae	Aspidiphorus sakaii Sasaji, 1993	1.414
주둥이거위벌레과	주둥이거위벌레과	Rhynchitidae	Aspidobyctiscus lacunipennis (Jekel, 1860)	4.709
반날개과	반날개과	Staphylinidae	Atheta (Dimetrodota) wiesei	1.86
반날개과	반날개과	Staphylinidae	Atheta (Microdota) sp.4	1.6
반날개과	반날개과	Staphylinidae	Atheta 2-1	2.19
반날개과	반날개과	Staphylinidae	Atheta 2-2	1.7
반날개과	반날개과	Staphylinidae	Atheta 6	3.54
반날개과	반날개과	Staphylinidae	Atheta 7	5.08
반날개과	반날개과	Staphylinidae	Atheta 7-1	5.12
반날개과	반날개과	Staphylinidae	Atheta 7-2	4.57
반날개과	반날개과	Staphylinidae	Atheta A2	2.4
반날개과	반날개과	Staphylinidae	Atheta A3	#N/A
의병벌레과	의병벌레과	Merylidae	Attalus elongatulus Lewis, 1895	4.44
반날개과	반날개과	Staphylinidae	Aulacosypus 2	9.77
반날개과	반날개과	Staphylinidae	Aulacosypus parvulus	9.982
주둥이거위벌레과	주둥이거위벌레과	Rhynchitidae	Auletobius 1	4.21
딱정벌레과	딱정벌레과	Carabidae	Aulonocarabus 2	30.8
딱정벌레과	딱정벌레과	Carabidae	Aulonocarabus 3	19.5
딱정벌레과	딱정벌레과	Carabidae	Aulonocarabus 4
딱정벌레과	딱정벌레과	Carabidae	Aulonocarabus koreanus (Ishikawa & Kim, 1985)	28
딱정벌레과	딱정벌레과	Carabidae	Aulonocarabus semiopacus (Reitter, 1895)	27
딱정벌레과	딱정벌레과	Carabidae	Aulonocarabus? 4	#N/A
딱정벌레과	딱정벌레과	Carabidae	Bembidion scopulinum (Kirby, 1837)	2.56
홍반딧과	홍반디과	Lycidae	Benibotarus spinicoxis (Kiesenwetter, 1874)	6.25
배줄벌레과	배줄벌레과	Biphyllidae	Biphyllus 2	2.72
배줄벌레과	배줄벌레과	Biphyllidae	Biphyllus rufopictus?	2.45
배줄벌레과	배줄벌레과	Biphyllidae	Biphyllus sp.1	2.17
거저리과	거저리과	Tenebrionidae	Blindus strigosus (Faldermann, 1835)	8.178
바구미과	바구미과	Curculionidae	Blosyrus 1	6.096
금풍뎅이과	금풍뎅이과	Geotrupidae	Bolbelasmus coreanus (Kolbe, 1886)	8.981
반날개과	반날개과	Staphylinidae	Bositrodes 1	1.79
나무좀과	개나무좀과	Bostrychidae	Bostrychidae? 1	1.55
딱정벌레과	딱정벌레과	Carabidae	Brachinus scotomedes Redtenbacher, 1867	23
딱정벌레과	딱정벌레과	Carabidae	Brachinus stenoderus Redtenbacher, 1868	14
검정풍뎅이과	검정풍뎅이과	Melolonthidae	Brahmina heydeni	12.2
콩바구미과	콩바구미과	Bruchidae	Bruchidius 1	2.166
반날개과	반날개과	Staphylinidae	Bryaxis 1	1.67
반날개과	반날개과	Staphylinidae	Bryaxis? 1	1.59
소똥구리과	소똥구리과	Scarabaeidae	Caccobius christophi Harold, 1879	5.961
표본벌레과	표본벌레과	Ptinidae	Caenocara 1	2.43
표본벌레과	표본벌레과	Ptinidae	Caenocara 1	2.43
표본벌레과	표본벌레과	Ptinidae	Caenocara sp.1	1.93
표본벌레과	표본벌레과	Ptinidae	Caenocara sp.1	1.93
딱정벌레과	딱정벌레과	Carabidae	Calosoma cyanescens (Motschulsky, 1859)	24
딱정벌레과	딱정벌레과	Carabidae	Calosoma maximowixzi Morawitz, 1863	30
무당벌레과	무당벌레과	Coccinellidae	Calvia muiri (Timberlake, 1943)	5.2
무당벌레과	무당벌레과	Coccinellidae	Calvia sp.1	3.6
병대벌레과	병대벌레과	Cantharidae	Cantharidae	6.218
병대벌레과	병대벌레과	Cantharidae	Cantharidae 3	#N/A
병대벌레과	병대벌레과	Cantharidae	Cantharidae 4	2.013
딱정벌레과	딱정벌레과	Carabidae	Carabidae	#N/A
딱정벌레과	딱정벌레과	Carabidae	Carabidae CaM21	7.945
딱정벌레과	딱정벌레과	Carabidae	Carabidae CaS27	16
딱정벌레과	딱정벌레과	Carabidae	Carabidae CaS9	#N/A
방아벌레과	방아벌레과	Elateridae	Cardiophorus sp.1	8.42
하늘소과	하늘소과	Cerambycidae	Carilia virginea (Linnaeus, 1758)	8.7
밑빠진벌레과	밑빠진벌레과	Nitidulidae	Carpophilus chalybeus Murray, 1864	4
잎벌레과	잎벌레과	Chrysomelidae	Cassida velaris Weise, 1896	5.3
바구미과	바구미과	Curculionidae	Catapionus viridimetallicus (Motschulsky, 1861)	9.401
알버섯벌레과	알버섯벌레과	Leiodidae	Catopodes 1	3.57
알버섯벌레과	알버섯벌레과	Leiodidae	Catopodes 4	#N/A
알버섯벌레과	알버섯벌레과	Leiodidae	Catopodes 5	#N/A
알버섯벌레과	알버섯벌레과	Leiodidae	Catopodes fuscifrons (Kraatz, 1887)	4.87
알버섯벌레과	알버섯벌레과	Leiodidae	Catops 1	3.57
알버섯벌레과	알버섯벌레과	Leiodidae	Catops 1	3.57
알버섯벌레과	알버섯벌레과	Leiodidae	Catops 2	3.23
알버섯벌레과	알버섯벌레과	Leiodidae	Catops 5	3.19
알버섯벌레과	알버섯벌레과	Leiodidae	Catops 5-1	1.98
알버섯벌레과	알버섯벌레과	Leiodidae	Catops sp.5-1	1.6
물땡땡이과	물땡땡이과	Hydrophilidae	Celenis? 1	2.15
하늘소과	하늘소과	Cerambycidae	Cerambycidae	#N/A
하늘소과	하늘소과	Cerambycidae	Cerambycidae 1	13.8
하늘소과	하늘소과	Cerambycidae	Cerambycidae 2	5.61
하늘소과	하늘소과	Cerambycidae	Cerambycidae 2	5.61
하늘소과	하늘소과	Cerambycidae	Cerambycidae 4	7.24
물땡땡이과	물땡땡이과	Hydrophilidae	Cercyon sp.1	2.56
잎벌레붙이과	잎벌레붙이과	Lagriidae	Cerogria janthinipennis (Fairmaire, 1886)	13.36
거저리과	거저리과	Tenebrionidae	Ceropria 1	5.379
거저리과	거저리과	Tenebrionidae	Ceropria induta (Wiedemann, 1819)	10.241
꽃무지과	꽃무지과	Cetoniidae	Cetoniidae	#N/A
꽃무지과	꽃무지과	Cetoniidae	Cetoniidae 1	#N/A
방아벌레과	방아벌레과	Elateridae	Chiagosinus vittiger (Heyden, 1887)	8.676
무당벌레과	무당벌레과	Coccinellidae	Chilocorus kuwanae Silvestri, 1909	4.6
딱정벌레과	딱정벌레과	Carabidae	Chlaenius costiger Chaudoir, 1856	26
딱정벌레과	딱정벌레과	Carabidae	Chlaenius naeviger Morawitz, 1862	13.645
딱정벌레과	딱정벌레과	Carabidae	Chlaenius variicornis Morawitz, 1863	12.6
딱정벌레과	딱정벌레과	Carabidae	Chlaenius virgulifer Chaudoir, 1876	12.498
알버섯벌레과	잎벌레과	Chrysomelidae	Chrysomelidae 6	1.84
금풍뎅이과	금풍뎅이과	Geotrupidae	Chromogeotrupes auratus (Motschulsky, 1857)	21.2
하늘소과	하늘소과	Cerambycidae	Chrorophorus simillimus Lee, 1998	13.82
하늘소붙이과	하늘소붙이과	Oedemeridae	Chrysanthia integricollis Heyden, 1886	6.414
잎벌레과	잎벌레과	Chrysomelidae	Chrysolina aurichalcea (Mannerheim, 1825)	6.57
잎벌레과	잎벌레과	Chrysomelidae	Chrysolina gensanensis (Weise, 1900)	8
잎벌레과	잎벌레과	Chrysomelidae	Chrysomela vigintipumetata (Scopoli, 1763)	8.3
잎벌레과	잎벌레과	Chrysomelidae	Chrysomelidae	#N/A
잎벌레과	잎벌레과	Chrysomelidae	Chrysomelidae 4	1.452
잎벌레과	잎벌레과	Chrysomelidae	Chrysomelidae 5	#N/A
곡식쑤시기과	잎벌레과	Chrysomelidae	Chrysomelidae A2	#N/A
잎벌레과	잎벌레과	Chrysomelidae	Chrysomelidae? A1	2.5
미동정	애기버섯벌레과	Ciidae	Ciidae? 1	1.987
무당벌레과	무당벌레과	Coccinellidae	Coccinellidae	#N/A
무당벌레과	무당벌레과	Coccinellidae	Coccinellidae? 1	1.08
나무좀과	나무좀과	Scolytidae	Coccotrypes 10	1.956
나무좀과	나무좀과	Scolytidae	Coccotrypes 11	1.817
나무좀과	나무좀과	Scolytidae	Coccotrypes 12	1.347
나무좀과	나무좀과	Scolytidae	Coccotrypes 2	2.792
나무좀과	나무좀과	Scolytidae	Coccotrypes 4	3.13
나무좀과	나무좀과	Scolytidae	Coccotrypes 5	2.187
나무좀과	나무좀과	Scolytidae	Coccotrypes 6	1.929
나무좀과	나무좀과	Scolytidae	Coccotrypes 7	1.663
나무좀과	나무좀과	Scolytidae	Coccotrypes 8	1.101
나무좀과	나무좀과	Scolytidae	Coccotrypes 9	1.45
나무좀과	나무좀과	Scolytidae	Coccotrypes A1	#N/A
나무좀과	나무좀과	Scolytidae	Coccotrypes sp.2	3
나무좀과	나무좀과	Scolytidae	Coccotrypes sp.6	2.3
알버섯벌레과	알버섯벌레과	Leiodidae	Colenis 1	#N/A
알버섯벌레과	알버섯벌레과	Leiodidae	Colenis sp.1	1.31
알버섯벌레과	알버섯벌레과	Leiodidae	Colenis sp.2	1.2
알버섯벌레과	알버섯벌레과	Leiodidae	Colenis? 1	1.85
미동정	미동정	Unidentified	Coleoptera	#N/A
미동정	미동정	Unidentified	Coleoptera ANO1	2.82
미동정	미동정	Unidentified	Coleoptera ANO2	1.31
미동정	미동정	Unidentified	Coleoptera APH1	4.29
배줄벌레과	배줄벌레과	Biphyllidae	Coleoptera BIP1	2.66
배줄벌레과	배줄벌레과	Biphyllidae	Coleoptera BIP2	1.09
배줄벌레과	배줄벌레과	Biphyllidae	Coleoptera BIP3	1.73
미동정	미동정	Unidentified	Coleoptera CAN1	2.86
긴썩덩벌레과	미동정	Unidentified	Coleoptera CHR1	4.11
잎벌레과	잎벌레과	Chrysomelidae	Coleoptera CHR2	1.77
표본벌레과	미동정	Unidentified	Coleoptera COC1	1.21
미동정	미동정	Unidentified	Coleoptera COC2	2.48
미동정	미동정	Unidentified	Coleoptera CRY1	1.07
곡식쑤시기과	미동정	Unidentified	Coleoptera CRY2	1.9
곡식쑤시기과	미동정	Unidentified	Coleoptera CRY3	1.55
곡식쑤시기과	미동정	Unidentified	Coleoptera CRY4	2.35
곡식쑤시기과	미동정	Unidentified	Coleoptera CRY5	2.69
미동정	미동정	Unidentified	Coleoptera f1	2.33
미동정	미동정	Unidentified	Coleoptera LEI a1	1.3
긴썩덩벌레과	미동정	Unidentified	Coleoptera LEI1	3.46
알버섯벌레과	미동정	Unidentified	Coleoptera LEI2	1.47
긴썩덩벌레과	미동정	Unidentified	Coleoptera ltb1	6.49
긴썩덩벌레과	미동정	Unidentified	Coleoptera ltd1	8.99
긴썩덩벌레과	미동정	Unidentified	Coleoptera MEL1	3.15
긴썩덩벌레과	미동정	Unidentified	Coleoptera MEL2	2.39
긴썩덩벌레과	미동정	Unidentified	Coleoptera MEL3	2.5
긴썩덩벌레과	미동정	Unidentified	Coleoptera MEL4	2.48
긴썩덩벌레과	미동정	Unidentified	Coleoptera MEL5	5.366
미동정	미동정	Unidentified	Coleoptera mtb1	4.62
애버섯벌레붙이과	미동정	Unidentified	Coleoptera mtb2	3.12
긴썩덩벌레과	미동정	Unidentified	Coleoptera mtb3	3.72
미동정	미동정	Unidentified	Coleoptera mtd1	2.74
미동정	미동정	Unidentified	Coleoptera mty1	0
긴썩덩벌레과	미동정	Unidentified	Coleoptera PTI1	3.36
가는납작벌레과	가는납작벌레과	Silvanidae	Coleoptera SIL1	1.59
미동정	미동정	Unidentified	Coleoptera SIL2	1.57
미동정	미동정	Unidentified	Coleoptera SPH1	1.95
미동정	미동정	Unidentified	Coleoptera spp.	#N/A
미동정	미동정	Unidentified	Coleoptera STA a1	1.22
미동정	미동정	Unidentified	Coleoptera STA1	6.22
머리대장과	머리대장과	Cucujidae	Coleoptera STA2	2.43
미동정	미동정	Unidentified	Coleoptera STA3	2
미동정	미동정	Unidentified	Coleoptera stb1	2.26
미동정	미동정	Unidentified	Coleoptera stb2	1.8
미동정	미동정	Unidentified	Coleoptera std1	1.62
미동정	미동정	Unidentified	Coleoptera sto1	2.34
미동정	미동정	Unidentified	Coleoptera sto2	1.76
미동정	미동정	Unidentified	Coleoptera sty1	1.19
길쭉벌레과	미동정	Unidentified	Coleoptera ZOP1	2.68
딱정벌레과	딱정벌레과	Carabidae	Colpodes xestus	11.006
딱정벌레과	딱정벌레과	Carabidae	Coptolabrus jankowskii (Kim, 2009)	34.5
딱정벌레과	딱정벌레과	Carabidae	Coptolabrus smaragdinus (Deuve & Li, 1999)	32
딱정벌레과	딱정벌레과	Carabidae	Coptolabrus smaragdinus (Deuve & Li, 1999)	32
딱정벌레과	딱정벌레과	Carabidae	Coreocarabus frateculus (Reitter, 1895)	18.3
섶벌레과	섶벌레과	Lathridiidae	Cortinicara gibbosa (Herbst, 1793)	1.4
방아벌레과	방아벌레과	Elateridae	Corymbitodes 1	6.8
방아벌레과	방아벌레과	Elateridae	Corymbitodes 2	5.89
곡식쑤시기과	곡식쑤시기과	Cryptophagidae	Cryptophagidae	#N/A
섶벌레과	곡식쑤시기과	Cryptophagidae	Cryptophagus 2	1.72
섶벌레과	곡식쑤시기과	Cryptophagidae	Cryptophagus cellaris?	2.43
섶벌레과	곡식쑤시기과	Cryptophagidae	Cryptophagus sp.1	2.62
섶벌레과	곡식쑤시기과	Cryptophagidae	Cryptophagus sp.2	2.89
섶벌레과	곡식쑤시기과	Cryptophagidae	Cryptophagus sp.3	2.83
섶벌레과	곡식쑤시기과	Cryptophagidae	Cryptophagus sp.4	2.52
바구미과	바구미과	Curculionidae	Curculio 1	4.08
바구미과	바구미과	Curculionidae	Curculio 2	3.582
바구미과	바구미과	Curculionidae	Curculio 3	7.164
바구미과	바구미과	Curculionidae	Curculio 4	7.113
바구미과	바구미과	Curculionidae	Curculionidae	#N/A
바구미과	바구미과	Curculionidae	Curculionidae 1	4.169
바구미과	바구미과	Curculionidae	Curculionidae 10	2.45
바구미과	바구미과	Curculionidae	Curculionidae 11	3.1
바구미과	바구미과	Curculionidae	Curculionidae 12	#N/A
바구미과	바구미과	Curculionidae	Curculionidae 2	6.5
바구미과	바구미과	Curculionidae	Curculionidae 3	5.025
바구미과	바구미과	Curculionidae	Curculionidae 4	5.025
바구미과	바구미과	Curculionidae	Curculionidae 5	4.59
바구미과	바구미과	Curculionidae	Curculionidae 6	1.513
바구미과	바구미과	Curculionidae	Curculionidae 7	#N/A
바구미과	바구미과	Curculionidae	Curculionidae 8	#N/A
바구미과	바구미과	Curculionidae	Curculionidae 9	2.9
거위벌레과	거위벌레과	Attelabidae	Cycnotrachelus 1	5.92
주둥이거위벌레과	주둥이거위벌레과	Rhynchitidae	Cyllorhynchites ursulus Legalov, 2007	6.36
딱정벌레과	딱정벌레과	Carabidae	Cymindis daimio Bates, 1873	8.278
딱정벌레과	딱정벌레과	Carabidae	Cymindis vaporariorum (Linnaeus, 1758)	9.847
		#N/A	Cynotrachelius 1	5.73
바구미과	바구미과	Curculionidae	Cyphicerus viridulus?	4.455
바구미과	바구미과	Curculionidae	Cyrtepistomus castaneus (Roelofs, 1873)	5.465
바구미과	바구미과	Curculionidae	Cyrtepistomus? 1	3.63
바구미과	바구미과	Curculionidae	Dactylotus koreanus Korotyaev, 1995	5.484
잎벌레과	잎벌레과	Chrysomelidae	Demotina fasciata Baly, 1874	3.87
잎벌레과	잎벌레과	Chrysomelidae	Demotina modesta Baly, 1874	3.028
섶벌레과	곡식쑤시기과	Cryptophagidae	Dernostea 1	1.86
반날개과	반날개과	Staphylinidae	Diartiger fossulatus Nomura & Lee, 1992	2.29
거저리과	거저리과	Tenebrionidae	Dicraeosis bacillus Marseul, 1876	6.34
홍반딧과	홍반디과	Lycidae	Dictyoptera aurora (Herbst, 1784)	6.2
딱정벌레과	딱정벌레과	Carabidae	Diplocheila zeelandica (Redtenbacher, 1868)	23.3
딱정벌레과	딱정벌레과	Carabidae	Dischissus mirandus Bates, 1873	21
딱정벌레과	딱정벌레과	Carabidae	Dolichus 1	13
딱정벌레과	딱정벌레과	Carabidae	Dolichus 2	14.8
딱정벌레과	딱정벌레과	Carabidae	Dolichus 3	13.9
딱정벌레과	딱정벌레과	Carabidae	Dolichus coreicus Jedlička, 1936	12
딱정벌레과	딱정벌레과	Carabidae	Dolichus halensis (Schaller, 1783)	17.8
반날개과	반날개과	Staphylinidae	Domene 1	5.16
반날개과	반날개과	Staphylinidae	Domene 1	5.16
반날개과	반날개과	Staphylinidae	Domene 2	6
반날개과	반날개과	Staphylinidae	Domene chenpengi Li, 1990	6.2
반날개과	반날개과	Staphylinidae	Domene crassicornis (Sharp, 1874)	6.3
사슴벌레과	사슴벌레과	Lucanidae	Dorcus rectus (Motschulsky, [1858])	22.5
사슴벌레과	사슴벌레과	Lucanidae	Dorcus titanus (Motschulsky, 1861)	34
사슴벌레과	사슴벌레과	Lucanidae	Dorcus titanus?	34
반날개과	반날개과	Staphylinidae	Drusilla 1	2.58
반날개과	반날개과	Staphylinidae	Drusilla sparsa (Sharp, 1874)	2.803
왕바구미과	왕바구미과	Dryophthoridae	Dryophthorus corticalis (Paykull, 1792)	3.399
왕바구미과	왕바구미과	Dryophthoridae	Dryophthroidae 1	4.57
바구미과	바구미과	Curculionidae	Dyscerus 1	4.048
딱정벌레과	딱정벌레과	Carabidae	Dyschirius sp.1	2.66
바구미과	바구미과	Curculionidae	Ectatorhinus adamsii Pascoe, 1872	12.056
방아벌레과	방아벌레과	Elateridae	Ectinus tamnaensis Kishii, 2002	10.37
딱정벌레과	딱정벌레과	Carabidae	Elaphrus sp.1	4.46
방아벌레과	방아벌레과	Elateridae	Elateridae	#N/A
방아벌레과	방아벌레과	Elateridae	Elateridae 7	11.86
방아벌레과	방아벌레과	Elateridae	Elateridae 8	6.75
바구미과	바구미과	Curculionidae	Enaptorhinus granulatus Pascoe, 1881	8.407
무당벌레붙이과	무당벌레붙이과	Endomychidae	Endomychidae 1	4.039
나무좀과	나무좀과	Scolytidae	Ennearthron ishiharai Miyatake, 1954	1.47
버섯벌레과	버섯벌레과	Erotylidae	Episcapha morawitzi (Solsky, 1871)	15.5
바구미과	바구미과	Curculionidae	Episomus turritus (Gyllenhal, 1833)	11.867
밑빠진벌레과	밑빠진벌레과	Nitidulidae	Epuraea 2	#N/A
밑빠진벌레과	밑빠진벌레과	Nitidulidae	Epuraea 4	#N/A
밑빠진벌레과	밑빠진벌레과	Nitidulidae	Epuraea 5	3.6
밑빠진벌레과	밑빠진벌레과	Nitidulidae	Epuraea 6	#N/A
밑빠진벌레과	밑빠진벌레과	Nitidulidae	Epuraea sp.6	3.76
밑빠진벌레과	밑빠진벌레과	Nitidulidae	Epurea parilis Reitter, 1873	3.12
바구미과	바구미과	Curculionidae	Eremochorus 1	8.9
딱정벌레과	딱정벌레과	Carabidae	Eucarabus sternbergi (Lapouge, 1911)	28
방아벌레과	방아벌레과	Elateridae	Eucnemidae? 1	3.9
반날개과	반날개과	Staphylinidae	Euconnus 1	1.25
반날개과	반날개과	Staphylinidae	Euconnus 1	1.25
반날개과	반날개과	Staphylinidae	Euconnus A1	2.103
반날개과	반날개과	Staphylinidae	Euconnus A2	1.5715
반날개과	반날개과	Staphylinidae	Euconnus A3	1.092
반날개과	반날개과	Staphylinidae	Euconnus A4	1.368
곡식쑤시기과	반날개과	Staphylinidae	Euconnus? 1	1.3
반날개과	반날개과	Staphylinidae	Eusphalerum 2	2.5753
반날개과	반날개과	Staphylinidae	Eusphalerum 4	1.51
반날개과	반날개과	Staphylinidae	Eusphalerum 5	1.836
반날개과	반날개과	Staphylinidae	Eusphalerum 6	2.519
반날개과	반날개과	Staphylinidae	Eusphalerum 7	3.122
반날개과	반날개과	Staphylinidae	Eusphalerum A1	1.327
반날개과	반날개과	Staphylinidae	Eusphalerum A2	1.349
반날개과	반날개과	Staphylinidae	Eusphalerum mahunkai Zanetti, 1993	2.34
반날개과	반날개과	Staphylinidae	Eusphalerum? 1	1.59
하늘소과	하늘소과	Cerambycidae	Exocenrus 1	5.6
하늘소과	하늘소과	Cerambycidae	Exocentrus lineatus Bates, 1873	5.75
잎벌레과	잎벌레과	Chrysomelidae	Gallerucida 1	4.72
잎벌레과	잎벌레과	Chrysomelidae	Gallerucida bifasciata Motschulsky, 1860	7.641
꽃무지과	꽃무지과	Cetoniidae	Gametis jucunda (Faldermann, 1935)	10.795
빗살수염벌레과	빗살수염벌레과	Anobiidae	Gastrallus sp.1	2.98
잎벌레과	잎벌레과	Chrysomelidae	Gastrolinoides 1	6.28
검정풍뎅이과	검정풍뎅이과	Melolonthidae	Gastrosenica herzi	8.24
검정풍뎅이과	검정풍뎅이과	Melolonthidae	Gastrosenica herzi	8.24
금풍뎅이과	금풍뎅이과	Geotrupidae	Geotrupidae 1	6.823
밑빠진벌레과	밑빠진벌레과	Nitidulidae	Glischrochilus 1	#N/A
밑빠진벌레과	밑빠진벌레과	Nitidulidae	Glischrochilus 2	#N/A
밑빠진벌레과	밑빠진벌레과	Nitidulidae	Glischrochilus japonicus (Motschulsky, 1858)	10.5
밑빠진벌레과	밑빠진벌레과	Nitidulidae	Glischrochilus pantherinus (Reitter, 1879)	6
무당벌레과	무당벌레과	Coccinellidae	Harmonia axyridis (Pallas, 1773)	7.07
딱정벌레과	딱정벌레과	Carabidae	Harpalus 1	7.5
딱정벌레과	딱정벌레과	Carabidae	Harpalus 10	8.362
딱정벌레과	딱정벌레과	Carabidae	Harpalus 10	9.42
딱정벌레과	딱정벌레과	Carabidae	Harpalus 11	8.934
딱정벌레과	딱정벌레과	Carabidae	Harpalus 11	11
딱정벌레과	딱정벌레과	Carabidae	Harpalus 12	8.268
딱정벌레과	딱정벌레과	Carabidae	Harpalus 12	9.75
딱정벌레과	딱정벌레과	Carabidae	Harpalus 13	12.196
딱정벌레과	딱정벌레과	Carabidae	Harpalus 13	12.91
딱정벌레과	딱정벌레과	Carabidae	Harpalus 14	11.143
딱정벌레과	딱정벌레과	Carabidae	Harpalus 15	8.696
딱정벌레과	딱정벌레과	Carabidae	Harpalus 16	11.233
딱정벌레과	딱정벌레과	Carabidae	Harpalus 17	8.466
딱정벌레과	딱정벌레과	Carabidae	Harpalus 18	10.554
딱정벌레과	딱정벌레과	Carabidae	Harpalus 19	7.8
딱정벌레과	딱정벌레과	Carabidae	Harpalus 4	11.57
딱정벌레과	딱정벌레과	Carabidae	Harpalus 6	13.2
딱정벌레과	딱정벌레과	Carabidae	Harpalus 7	14.03
딱정벌레과	딱정벌레과	Carabidae	Harpalus 8	12.304
딱정벌레과	딱정벌레과	Carabidae	Harpalus 9	6.189
딱정벌레과	딱정벌레과	Carabidae	Harpalus griseus?	#N/A
딱정벌레과	딱정벌레과	Carabidae	Harpalus roninus Bates, 1873	18.2
딱정벌레과	딱정벌레과	Carabidae	Harpalus sinucus?	12.17
딱정벌레과	딱정벌레과	Carabidae	Harpalus sp.3	9.512
딱정벌레과	딱정벌레과	Carabidae	Harpalus sp.4	9.4
알꽃벼룩과	알꽃벼룩과	Helodidae	Helodidae	#N/A
나무쑤시기과	나무쑤시기과	Helotidae	Helota fulviventris Kolbe, 1886	13.01
방아벌레과	방아벌레과	Elateridae	Hemicrepidus 1	10.8
방아벌레과	방아벌레과	Elateridae	Hemicrepidus coreanus Kishii, 2002	11.6
방아벌레과	방아벌레과	Elateridae	Hemicrepidus oblongus (Solsky, 1871)	11.92
방아벌레과	방아벌레과	Elateridae	Hemicrepidus? 1	#N/A
잎벌레과	잎벌레과	Chrysomelidae	Hemipyxis 1	3.92
검정풍뎅이과	검정풍뎅이과	Melolonthidae	Heptophylla 1	13.94
검정풍뎅이과	검정풍뎅이과	Melolonthidae	Hilyotrogus bicoloreus (Heyden, 1887)	20.4
표본벌레과	표본벌레과	Ptinidae	Hisamatsua sp.	2.82
풍뎅이붙이과	풍뎅이붙이과	Histeridae	Hister congener Schmidt, 1885	9.21
풍뎅이붙이과	풍뎅이붙이과	Histeridae	Histeridae	#N/A
애버섯벌레붙이과	애버섯벌레붙이과	Tetratomidae	Holostrophus orientalis Lewis, 1895	5.504
검정풍뎅이과	검정풍뎅이과	Melolonthidae	Holotricha parallela	27.3
검정풍뎅이과	검정풍뎅이과	Melolonthidae	Holotrichia diomphalia (Bates, 1888)	18.5
반날개과	반날개과	Staphylinidae	Homorus 2	4.9
물땡땡이과	물땡땡이과	Hydrophilidae	Hydrophilidae 3	1.7
물땡땡이과	물땡땡이과	Hydrophilidae	Hydrophilidae 4	1.83
물땡땡이과	물땡땡이과	Hydrophilidae	Hydrophilidae 5	2.24
물땡땡이과	물땡땡이과	Hydrophilidae	Hydrophilidae 6	2.75
나무좀과	나무좀과	Scolytidae	Hylastes 1	4.382
나무좀과	나무좀과	Scolytidae	Hylastes 2	2.625
나무좀과	나무좀과	Scolytidae	Hylastes parallelus Chapuis, 1875	3.969
어리방아벌레과	어리방아벌레과	Eucnemidae	Hylis sp.1	4.8
바구미과	바구미과	Curculionidae	Hylobitelus 1	8.1
바구미과	바구미과	Curculionidae	Hylobius (Callirus) haroldi Faust, 1882	10.834
거저리과	거저리과	Tenebrionidae	Hymenalia rufipennis (Marseul, 1876)	5.312
바구미과	바구미과	Curculionidae	Hypera 1	#N/A
무당벌레과	무당벌레과	Coccinellidae	Hyperaspis 1	2.62
바구미과	바구미과	Curculionidae	Keibaris 1	7.873
똥풍뎅이과	똥풍뎅이과	Aphodiidae	Koreoxyomus koreanus Kim, 1996	4.8
허리머리대장과	허리머리대장과	Laemophloeidae	Laemophloeidae 2	1.659
허리머리대장과	허리머리대장과	Laemophloeidae	Laemophloeidae 3	2.15
허리머리대장과	허리머리대장과	Laemophloeidae	Laemophloeidae 4	2.938
허리머리대장과	허리머리대장과	Laemophloeidae	Laemophloeidae 5	2.649
거저리과	거저리과	Tenebrionidae	Laena chejuana Chûjô, 1992	5.14
거저리과	거저리과	Tenebrionidae	Laena chejuana Chûjô, 1992	5.3135
표본벌레과	표본벌레과	Ptinidae	Lasioderma sp.1	3.39
표본벌레과	표본벌레과	Ptinidae	Lasioderma? 1	3.44
섶벌레과	섶벌레과	Lathridiidae	Lathridiidae 1	1.43
섶벌레과	섶벌레과	Lathridiidae	Lathridiidae 1	1.43
섶벌레과	섶벌레과	Lathridiidae	Lathridiidae 2	2.08
섶벌레과	섶벌레과	Lathridiidae	Lathridiidae 4	2.05
섶벌레과	섶벌레과	Lathridiidae	Lathridiidae? 2	2.69
섶벌레과	섶벌레과	Lathridiidae	Lathridiidae? 3	#N/A
섶벌레과	섶벌레과	Lathridiidae	Lathridiidae? 4	1.78
긴썩덩벌레과	긴썩덩벌레과	Melandryidae	Lederia A1	2.173
물땡땡이과	물땡땡이과	Hydrophilidae	Lederia sp.1	1.91
거저리과	거저리과	Tenebrionidae	Leiochrodes sp.1	3.21
알버섯벌레과	알버섯벌레과	Leiodidae	Leiodes sp.3	2.23
알버섯벌레과	알버섯벌레과	Leiodidae	Leiodidae	#N/A
알버섯벌레과	알버섯벌레과	Leiodidae	Leiodidae 1	2.849
알버섯벌레과	알버섯벌레과	Leiodidae	Leiodidae 2	2.82
밑빠진벌레과	밑빠진벌레과	Nitidulidae	Leiodidae 3	2.15
알버섯벌레과	알버섯벌레과	Leiodidae	Leiodidae? 10	#N/A
알버섯벌레과	알버섯벌레과	Leiodidae	Leiodidae? 11	2.46
미동정	미동정	Unidentified	Leiodidae? A1	1.35
미동정	미동정	Unidentified	Leiodidae? A2	2.26
잎벌레과	잎벌레과	Chrysomelidae	Lema 1	4.607
잎벌레과	잎벌레과	Chrysomelidae	Lema diversa Baly, 1873	5.8
잎벌레과	잎벌레과	Chrysomelidae	Lema fortunei Baly, 1859	8.345
바구미과	바구미과	Curculionidae	Lepidepistomodes 1	4.915
바구미과	바구미과	Curculionidae	Lepidepistomodes 1	4.915
바구미과	바구미과	Curculionidae	Lepidepistomodes 2	3.264
바구미과	바구미과	Curculionidae	Lepidepistonodes griseoides	6.5
딱정벌레과	딱정벌레과	Carabidae	Lesticus magnus (Motschulsky, 1860)	25.8
딱정벌레과	딱정벌레과	Carabidae	Lestius niger	12.074
소똥구리과	소똥구리과	Scarabaeidae	Liatongus phanaeoides (Westwood, 1840)	9.286
반날개과	반날개과	Staphylinidae	Liogluta 1	5.642
바구미과	바구미과	Curculionidae	Lissorhoptrus oryzophilus Kuschel, 1952	3.034
애버섯벌레과	애버섯벌레과	Myceotophagidae	Litargus sp.2	2.64
바구미과	바구미과	Curculionidae	Lobosoma 1	3.7
반날개과	반날개과	Staphylinidae	Lordithon simplex (Sharp, 1888)	5.38
병대벌레과	병대벌레과	Cantharidae	Lycocerus vitellinus (Kiesenwetter, 1874)	10.73
무당벌레붙이과	무당벌레붙이과	Endomychidae	Lycoperdina castaneipennis Gorham, 1874	4.93
잎벌레과	잎벌레과	Chrysomelidae	Lypesthes ater (Motschulsky, 1860)	6.02
바구미과	바구미과	Curculionidae	Macrocorynus 1	#N/A
홍반딧과	홍반디과	Lycidae	Macrolycus aemulus Barovskij, 1930	6.8
검정풍뎅이과	검정풍뎅이과	Melolonthidae	Maladera 1	8.3
검정풍뎅이과	검정풍뎅이과	Melolonthidae	Maladera 2	8.5
검정풍뎅이과	검정풍뎅이과	Melolonthidae	Maladera castanea (Arrow, 1913)	8.87
병대벌레과	병대벌레과	Cantharidae	Malthinellus? 1	3.9
풍뎅이붙이과	풍뎅이붙이과	Histeridae	Margarinotus 1	#N/A
풍뎅이붙이과	풍뎅이붙이과	Histeridae	Margarinotus niponicus (Lewis, 1895)	5.751
반날개과	반날개과	Staphylinidae	Megalinus 1	2.506
반날개과	반날개과	Staphylinidae	Megarthus 1	1.2
반날개과	반날개과	Staphylinidae	Megarthus 2	1.73
반날개과	반날개과	Staphylinidae	Megarthus hemipterus (Illiger, 1794)	2.538
반날개과	반날개과	Staphylinidae	Megarthus hemipterus (Illiger, 1794)	2.538
반날개과	반날개과	Staphylinidae	Melandrydae? 1	2.043
긴썩덩벌레과	긴썩덩벌레과	Melandryidae	Melandryidae	#N/A
긴썩덩벌레과	긴썩덩벌레과	Melandryidae	Melandryidae 1	3.58
긴썩덩벌레과	긴썩덩벌레과	Melandryidae	Melandryidae 2	3.3805
긴썩덩벌레과	긴썩덩벌레과	Melandryidae	Melandryidae 3	3.91
긴썩덩벌레과	긴썩덩벌레과	Melandryidae	Melandryidae 3	3.91
긴썩덩벌레과	긴썩덩벌레과	Melandryidae	Melandryidae 4	3.93
긴썩덩벌레과	긴썩덩벌레과	Melandryidae	Melandryidae 4	3.93
물땡땡이과	물땡땡이과	Hydrophilidae	Melandryidae 5	#N/A
긴썩덩벌레과	긴썩덩벌레과	Melandryidae	Melandryidae 7	2.929
방아벌레과	방아벌레과	Elateridae	Melanotus 1	#N/A
방아벌레과	방아벌레과	Elateridae	Melanotus 2	12.4
방아벌레과	방아벌레과	Elateridae	Melanotus cete Candèze, 1860	16.45
방아벌레과	방아벌레과	Elateridae	Melanotus hallasanae?	9.97
방아벌레과	방아벌레과	Elateridae	Melanotus? 1	11.7
방아벌레과	방아벌레과	Elateridae	Melanotus? 2	8.1
검정풍뎅이과	검정풍뎅이과	Melolonthidae	Melolonthidae	#N/A
바구미과	바구미과	Curculionidae	Miarus atricolor Morimoto, 1983	3.452
하늘소붙이과	긴썩덩벌레과	Melandryidae	Microtonus sp.2	7.888
풍뎅이과	풍뎅이과	Rutellidae	Mimela testaceipes (Motschulsky, 1860)	17
톱가슴긴고목벌레과	톱가슴긴고목벌레과	Monotomidae	Mimemdes 1	2.2
거저리과	거저리과	Tenebrionidae	Misolampidus tentyriodes?	14.579
하늘소과	하늘소과	Cerambycidae	Moechotypa diphysis (Pascoe, 1871)	20.84
잎벌레과	잎벌레과	Chrysomelidae	Monolepta 2	2.9
잎벌레과	잎벌레과	Chrysomelidae	Monolepta dichroa Harold, 1877	3.99
잎벌레과	잎벌레과	Chrysomelidae	Monolepta shirozui Kimoto, 1965	4.41
바구미과	바구미과	Curculionidae	Mononychus sp.1	4.388
가는납작벌레과	가는납작벌레과	Silvanidae	Monotomidae? 1	2.78
가는납작벌레과	가는납작벌레과	Silvanidae	Monotomidae? 2	2.6
꽃벼룩과	꽃벼룩과	Mordellidae	Mordellidae	#N/A
꽃벼룩과	꽃벼룩과	Mordellidae	Mordellidae 1	3.39
꽃벼룩과	꽃벼룩과	Mordellidae	Mordellidae 2	4.37
꽃벼룩과	꽃벼룩과	Mordellidae	Mordellidae 3	3.97
꽃벼룩과	꽃벼룩과	Mordellidae	Mordellidae 4	4.58
꽃벼룩과	꽃벼룩과	Mordellidae	Mordellidae 5	2.95
꽃벼룩과	꽃벼룩과	Mordellidae	Mordellidae 6	3.34
꽃벼룩과	꽃벼룩과	Mordellidae	Mordellidae 7	2.92
꽃벼룩과	꽃벼룩과	Mordellidae	Mordellidae A1	7.139
애버섯벌레과	애버섯벌레과	Myceotophagidae	Mycetophagus 1	3.583
바구미과	바구미과	Curculionidae	Myllocerus 1	#N/A
바구미과	바구미과	Curculionidae	Myllocerus 2	3.913
딱정벌레과	딱정벌레과	Carabidae	Nebria chinensis Bates, 1872	13
딱정벌레과	딱정벌레과	Carabidae	Nebria coreica Solsky, 1875	14.1
딱정벌레과	딱정벌레과	Carabidae	Nebria komarovi Semenov & Znoiko, 1928	17
송장벌레과	송장벌레과	Silphidae	Necrophila jakowlewi (Semenov, 1891)	23
밑빠진벌레과	밑빠진벌레과	Nitidulidae	Neopallodes sp.1	2.64
밑빠진벌레과	밑빠진벌레과	Nitidulidae	Neopallodes sp.2	3.1
송장벌레과	송장벌레과	Silphidae	Nicrophorus concolor Kraatz, 1877	34.7
송장벌레과	송장벌레과	Silphidae	Nicrophorus quadripunctatus Kraatz, 1877	17
송장벌레과	송장벌레과	Silphidae	Nicrophorus tenuipes Lewis, 1887	20.7
바구미과	바구미과	Curculionidae	Niphades 1	8.313
꽃무지과	꽃무지과	Cetoniidae	Nipponovalgus angusticollis (Waterhouse, 1875)	6.47
밑빠진벌레과	밑빠진벌레과	Nitidulidae	Nitidulidae	#N/A
밑빠진벌레과	밑빠진벌레과	Nitidulidae	Nitidulidae 6	#N/A
밑빠진벌레과	밑빠진벌레과	Nitidulidae	Nitidulidae? 4	2.48
밑빠진벌레과	밑빠진벌레과	Nitidulidae	Nitidulidae? 7	1.79
밑빠진벌레과	밑빠진벌레과	Nitidulidae	Nitidulidae? 8	1.92
붙이금풍뎅이과	붙이금풍뎅이과	Ochodaeidae	Ochodaeus maculatus koreanus Kim, 1990	6.344
반날개과	반날개과	Staphylinidae	Ochthephilum densipenne (Sharp, 1889)	10
반날개과	반날개과	Staphylinidae	Ocypus 1	14.46
반날개과	반날개과	Staphylinidae	Ocypus coreanus G. Müller, 1925	25
반날개과	반날개과	Staphylinidae	Ocypus sp.2	22
반날개과	반날개과	Staphylinidae	Ocypus weisei (Harold, 1877)	22
반날개과	반날개과	Staphylinidae	Ocypus? 1	#N/A
하늘소붙이과	하늘소붙이과	Oedemeridae	Oedemeridae 1	#N/A
하늘소붙이과	하늘소붙이과	Oedemeridae	Oedemeridae 2	5.16
하늘소붙이과	하늘소붙이과	Oedemeridae	Oedemeridae 3	4.75
하늘소붙이과	하늘소붙이과	Oedemeridae	Oedemeridae 4	3.54
하늘소붙이과	하늘소붙이과	Oedemeridae	Oedemeridae 5	4.884
반날개과	반날개과	Staphylinidae	Oeudius sp.1	9.78
반날개과	반날개과	Staphylinidae	Ontholestes gracilis (Sharp, 1874)	14.33
소똥구리과	소똥구리과	Scarabaeidae	Onthophagus 2	6.77
소똥구리과	소똥구리과	Scarabaeidae	Onthophagus atripennis Waterhouse, 1875	8.3
소똥구리과	소똥구리과	Scarabaeidae	Onthophagus (Phanaeomorphus) fodiens Waterhouse, 1875	9.6
소똥구리과	소똥구리과	Scarabaeidae	Onthophagus (Phanaeomorphus) fodiens Waterhouse, 1875	9.6
소똥구리과	소똥구리과	Scarabaeidae	Onthophagus nitidus Waterhouse, 1875	6.554
소똥구리과	소똥구리과	Scarabaeidae	Onthophagus punctator Reitter, 1892	6.057
소똥구리과	소똥구리과	Scarabaeidae	Onthophagus uniformis Heyden, 1886	10.892
소똥구리과	소똥구리과	Scarabaeidae	Onthophagus olsoutiett?	7
소똥구리과	소똥구리과	Scarabaeidae	Onthophagus punctator Reitter, 1892	4.117
소똥구리과	소똥구리과	Scarabaeidae	Onthophagus uniformis Heyden, 1886	11.6
개미붙이과	개미붙이과	Cleridae	Opilio mollis (Linnaeus, 1758)	10.777
바구미과	바구미과	Curculionidae	Orchestes 2	2.93
바구미과	바구미과	Curculionidae	Orchestes 3	2.51
바구미과	바구미과	Curculionidae	Orchestes subbifasciatus Faust, 1882	1.972
반날개과	반날개과	Staphylinidae	Osorius angustulus Sharp, 1874	6.8
반날개과	반날개과	Staphylinidae	Osorius taurus Sharp, 1889	7.261
반날개과	반날개과	Staphylinidae	Oxyporus germanus Sharp, 1889	7.472
반날개과	반날개과	Staphylinidae	Paedaerinae A1	5.8
반날개과	반날개과	Staphylinidae	Paederinae 1	3.223
반날개과	반날개과	Staphylinidae	Paederinae 1	3.223
반날개과	반날개과	Staphylinidae	Paederinae 2	4.346
반날개과	반날개과	Staphylinidae	Paederinae 4	3.754
반날개과	반날개과	Staphylinidae	Paederinae 5	4.251
반날개과	반날개과	Staphylinidae	Paederinae? 1	#N/A
반날개과	반날개과	Staphylinidae	Paederus gottschei (Kolbe, 1886)	11
반날개과	반날개과	Staphylinidae	Paederus gottschei (Kolbe, 1886)	11
잎벌레과	잎벌레과	Chrysomelidae	Pagria signata (Motschulsky, 1858)	2.4
밑빠진벌레과	밑빠진벌레과	Nitidulidae	Pallodes 10	#N/A
밑빠진벌레과	밑빠진벌레과	Nitidulidae	Pallodes 9	#N/A
밑빠진벌레과	밑빠진벌레과	Nitidulidae	Pallodes sp.2	2.92
밑빠진벌레과	밑빠진벌레과	Nitidulidae	Pallodes sp.4	2.2
소똥구리과	소똥구리과	Scarabaeidae	Panelus parvulus (Waterhouse, 1874)	2.12567
비단벌레과	비단벌레과	Buprestidae	Paracylindromorphus japanenis (Miwa & Chûjô, 1935)	4.493
딱정벌레과	딱정벌레과	Carabidae	Pentagonica subcordicollis Bates, 1873	5.092
딱정벌레과	딱정벌레과	Carabidae	Perigona nigriceps (Dejean, 1831)	3.38
소바구미과	소바구미과	Anthribidae	Phaulimia rufobasis Morimoto, 1981	4.28
밑빠진벌레과	밑빠진벌레과	Nitidulidae	Phenolia picta (MacLeay, 1825)	7
딱정벌레과	딱정벌레과	Carabidae	Pherosophus jessoensis Morawitz, 1862	13.375
반날개과	반날개과	Staphylinidae	Philontus 3	21.28
반날개과	반날개과	Staphylinidae	Philontus 6	#N/A
반날개과	반날개과	Staphylinidae	Philontus 7	4.72
반날개과	반날개과	Staphylinidae	Philontus 8	6.37
반날개과	반날개과	Staphylinidae	Philontus cyanipennis (Fabricius, 1792)	15.5
반날개과	반날개과	Staphylinidae	Philontus oberti?	13.84
반날개과	반날개과	Staphylinidae	Philontus sp.4	4.66
반날개과	반날개과	Staphylinidae	Philontus sp.5	8.86
반날개과	반날개과	Staphylinidae	Philontus tardus Kraatz, 1859	7.739
바구미과	바구미과	Curculionidae	Phloeophagus 1	5.184
잎벌레과	잎벌레과	Chrysomelidae	Phyllotreta rectilineata Chen, 1939	2.38
밑빠진벌레과	밑빠진벌레과	Nitidulidae	Physoronia 1	5.15
하늘소과	하늘소과	Cerambycidae	Pidonia 2	6.5
하늘소과	하늘소과	Cerambycidae	Pidonia amurensis (Pic, 1900)	11.3
하늘소과	하늘소과	Cerambycidae	Pidonia gibbicollis (Blessig, 1872)	9.5
하늘소과	하늘소과	Cerambycidae	Pidonia puziloi (Solsky, 1873)	5.644
반날개과	반날개과	Staphylinidae	Pilopius 1	2.26
바구미과	바구미과	Curculionidae	Pimelocerus exsculptus (Roelofs, 1876)	14.832
반날개과	반날개과	Staphylinidae	Pinophilus lewisius Sharp, 1874	7.871
딱정벌레과	딱정벌레과	Carabidae	Planetes puncticeps Andrewes, 1919	13.3
사슴벌레과	사슴벌레과	Lucanidae	Platycerus hongwonpyoi Imura & Choe, 1989	9.994
홍반딧과	홍반디과	Lycidae	Platycis nasutus (Kiesenwetter, 1874)	9.05
거저리과	거저리과	Tenebrionidae	Platydema kurama Nakane, 1963	6.745
반날개과	반날개과	Staphylinidae	Platydracus 1	14.622
반날개과	반날개과	Staphylinidae	Platydracus brevicornis (Motschulsky, 1861)	20
거저리과	거저리과	Tenebrionidae	Plesiophthalmus davidis Fairmaire, 1878	17.6
밑빠진벌레과	밑빠진벌레과	Nitidulidae	Pocadites 1	3.64
밑빠진벌레과	밑빠진벌레과	Nitidulidae	Pocadites 2	5.57
밑빠진벌레과	밑빠진벌레과	Nitidulidae	Pocadites 3	3.33
밑빠진벌레과	밑빠진벌레과	Nitidulidae	Pocadites dilatimanus (Reitter, 1877)	3.75
밑빠진벌레과	밑빠진벌레과	Nitidulidae	Pocadites nobilis Reitter, 1873	3.6
밑빠진벌레과	밑빠진벌레과	Nitidulidae	Pocadites sp.1	3.44
밑빠진벌레과	밑빠진벌레과	Nitidulidae	Pocadius nobilis Reitter, 1873	3.6
병대벌레과	병대벌레과	Cantharidae	Podistra 1	7.78
병대벌레과	병대벌레과	Cantharidae	Podistra 2	4.8
딱정벌레과	딱정벌레과	Carabidae	Poecilus nemotoi (Straneo, 1989)	12.04
방아벌레과	방아벌레과	Elateridae	Poemnites katalinbodorae Platia & Nmeth, 2011	13.65
하늘소과	하늘소과	Cerambycidae	Prionus insularis Motschulsky, 1857	27.1
사슴벌레과	사슴벌레과	Lucanidae	Prismognathus dauricus (Motschulsky, 1860)	21.8
바구미과	바구미과	Curculionidae	Protacellinus sp.1	3.2
꽃무지과	꽃무지과	Cetoniidae	Protaetia orientalis (Burmeister, 1842)	23.3
가는납작벌레과	가는납작벌레과	Silvanidae	Psanmoecus 1	2.15
버섯벌레과	버섯벌레과	Erotylidae	Psedotritoma 1	#N/A
반날개과	반날개과	Staphylinidae	Pselaphinae 1	1.856
반날개과	반날개과	Staphylinidae	Pselaphinae 10	1.34
반날개과	반날개과	Staphylinidae	Pselaphinae 11	1.58
반날개과	반날개과	Staphylinidae	Pselaphinae 4	1.525
반날개과	반날개과	Staphylinidae	Pselaphinae 5	1.342
반날개과	반날개과	Staphylinidae	Pselaphinae 8	2.01
반날개과	반날개과	Staphylinidae	Pselaphinae 9	1.92
반날개과	반날개과	Staphylinidae	Pselaphinae? 1	1.58
하늘소과	하늘소과	Cerambycidae	Pseudalosterna elegantula (Kraatz, 1879)	6.48
바구미과	바구미과	Curculionidae	Pseudocneorhinus 1	5.66867
바구미과	바구미과	Curculionidae	Pseudocneorhinus 3	4.564
바구미과	바구미과	Curculionidae	Pseudocneorhinus 4	3.72
바구미과	바구미과	Curculionidae	Pseudocossonus 1	3.47
알버섯벌레과	알버섯벌레과	Leiodidae	Pseudoliodes sp.1	3.185
알버섯벌레과	알버섯벌레과	Leiodidae	Pseudoliodes? 1	1.83
꽃무지과	꽃무지과	Cetoniidae	Pseudotorynorrhina japonica (Hope, 1841)	#N/A
버섯벌레과	버섯벌레과	Erotylidae	Pseudotritoma laetabilis (Lewis, 1887)	3.25
잎벌레과	잎벌레과	Chrysomelidae	Psylliodes 1	2.04
잎벌레과	잎벌레과	Chrysomelidae	Psylliodes sp.1	1.9
하늘소과	하늘소과	Cerambycidae	Pterolophia 1	8.87
하늘소과	하늘소과	Cerambycidae	Pterolophia jiriensis Danilevsky, 1996	9.36
딱정벌레과	딱정벌레과	Carabidae	Pterostichus (Koreonialoe) 1	24.82
딱정벌레과	딱정벌레과	Carabidae	Pterostichus audax (Tschitschérine, 1895)	21.4
딱정벌레과	딱정벌레과	Carabidae	Pterostichus bellatrix (Tschitschérine, 1895)	20.5
딱정벌레과	딱정벌레과	Carabidae	Pterostichus ishikawai Nemoto, 1988	22.2
딱정벌레과	딱정벌레과	Carabidae	Pterostichus orientalis (Motschulsky, 1844)	15
딱정벌레과	딱정벌레과	Carabidae	Pterostichus orientalis (Motschulsky, 1844)	15
딱정벌레과	딱정벌레과	Carabidae	Pterostichus scurra (Tschitschérine, 1901)	17.5
딱정벌레과	딱정벌레과	Carabidae	Pterostichus subovatus (Motschulsky, 1861)	13.748
딱정벌레과	딱정벌레과	Carabidae	Pterostichus truncatus Park & Kwon, 1996	16.8
반날개과	반날개과	Staphylinidae	Ptiliidae 1	0.84
표본벌레과	표본벌레과	Ptinidae	Ptinidae 1	#N/A
표본벌레과	표본벌레과	Ptinidae	Ptinidae 4	1.43
긴썩덩벌레과	긴썩덩벌레과	Melandryidae	Ptinidae A1	#N/A
송장벌레과	송장벌레과	Silphidae	Ptomascopus morio Kraatz, 1877	16
바구미과	바구미과	Curculionidae	Rhadinopus sulcatostriatus (Roelofs, 1875)	4.152
하늘소과	하늘소과	Cerambycidae	Rhaphuma gracilipes (Faldermann, 1835)	8.46
바구미과	바구미과	Curculionidae	Rhinoncomimus 1	1.972
바구미과	바구미과	Curculionidae	Rhinoncomimus 2	2.272
바구미과	바구미과	Curculionidae	Rhinoncomimus 4	2.664
톱가슴긴고목벌레과	톱가슴긴고목벌레과	Monotomidae	Rhizophagus japonicus Reitter, 1884	3.55
반날개과	반날개과	Staphylinidae	Robaxis? 1	2
무당벌레과	무당벌레과	Coccinellidae	Rodolia limbata (Motschulsky, 1866)	5.1
잎벌레과	잎벌레과	Chrysomelidae	Sangariola pumctatostriata (Motschulsky, 1860)	4.588
풍뎅이붙이과	똥풍뎅이과	Aphodiidae	Saprosites japonicus Waterhouse, 1875	3.921
반날개과	반날개과	Staphylinidae	Scaphidinae 12	1.355
반날개과	반날개과	Staphylinidae	Scaphidinae 15	#N/A
반날개과	반날개과	Staphylinidae	Scaphidium amurense Solsky, 1871	5.021
반날개과	반날개과	Staphylinidae	Scaphidium comes Löbl, 1968	5.542
반날개과	반날개과	Staphylinidae	Scaphisoma 1	1.96
반날개과	반날개과	Staphylinidae	Scaphisoma 2	1.25
반날개과	반날개과	Staphylinidae	Scaphisoma 3	2
반날개과	반날개과	Staphylinidae	Scaphisoma sp.1	1.92
반날개과	반날개과	Staphylinidae	Scaphisoma? 1	1.9365
잎벌레과	잎벌레과	Chrysomelidae	Scelodonta 1	3.05
나무좀과	나무좀과	Scolytidae	Scolytidae	#N/A
나무좀과	나무좀과	Scolytidae	Scolytidae 1	3.062
나무좀과	나무좀과	Scolytidae	Scolytidae 2	2.3635
나무좀과	나무좀과	Scolytidae	Scolytidae 3	2.467
나무좀과	나무좀과	Scolytidae	Scolytidae 4	1.778
나무좀과	나무좀과	Scolytidae	Scolytidae 5	1.324
나무좀과	나무좀과	Scolytidae	Scolytidae 6	2.32
미동정	반날개과	Staphylinidae	Scydmaeninae? A1	2.4
미동정	반날개과	Staphylinidae	Scydmaeninae? A2	1.24
미동정	반날개과	Staphylinidae	Scydmaeninae? 1	1.26
반날개과	반날개과	Staphylinidae	Scydmeninae 1	1.381
반날개과	반날개과	Staphylinidae	Scydmeninae 1-1	1.12
반날개과	반날개과	Staphylinidae	Scydmeninae 2	2.217
반날개과	반날개과	Staphylinidae	Scydmeninae 3	1.713
반날개과	반날개과	Staphylinidae	Scydmeninae 4	1.512
반날개과	반날개과	Staphylinidae	Scydmeninae 5	1.896
반날개과	반날개과	Staphylinidae	Scydmeninae A1	1.554
반날개과	반날개과	Staphylinidae	Scydmeninae A2	1.179
반날개과	반날개과	Staphylinidae	Scydmeninae A3	1.28
반날개과	반날개과	Staphylinidae	Scydmeninae A4	0.868
반날개과	반날개과	Staphylinidae	Scydmeninae? 1	1.95
무당벌레과	무당벌레과	Coccinellidae	Scymnus 1	2.544
방아벌레과	방아벌레과	Elateridae	Selatosomus 1	15.4
방아벌레과	방아벌레과	Elateridae	Selatosomus 2	#N/A
방아벌레과	방아벌레과	Elateridae	Selatosomus coreanus (Miwa, 1928)	16.5
방아벌레과	방아벌레과	Elateridae	Selatosomus sp.1	14.7
반날개과	반날개과	Staphylinidae	Sepedophilus 1	3.928
반날개과	반날개과	Staphylinidae	Sepedophilus 10	1.738
반날개과	반날개과	Staphylinidae	Sepedophilus 11	2.218
반날개과	반날개과	Staphylinidae	Sepedophilus 13	1.881
반날개과	반날개과	Staphylinidae	Sepedophilus 2	1.483
반날개과	반날개과	Staphylinidae	Sepedophilus 4	2.665
반날개과	반날개과	Staphylinidae	Sepedophilus 5	2.625
반날개과	반날개과	Staphylinidae	Sepedophilus 6	2.278
반날개과	반날개과	Staphylinidae	Sepedophilus 9	0.97
반날개과	반날개과	Staphylinidae	Sepedophilus A10	1.98
반날개과	반날개과	Staphylinidae	Sepedophilus sp.2	2.984
반날개과	반날개과	Staphylinidae	Sepedophilus sp.3	3.5
반날개과	반날개과	Staphylinidae	Sepedophilus spp.1	2.887
검정풍뎅이과	검정풍뎅이과	Melolonthidae	Serica brunnea (Linnaeus, 1758)	7.989
검정풍뎅이과	검정풍뎅이과	Melolonthidae	Sericania 1	12.25
검정풍뎅이과	검정풍뎅이과	Melolonthidae	Sericania fuscolineata Motschulsky, 1860	10.3
검정풍뎅이과	검정풍뎅이과	Melolonthidae	Sericania koryoensis Murayama, 1935	9.8
바구미과	바구미과	Curculionidae	Shirahoshizo insidiosus (Roelofs, 1875)	6.129
송장벌레과	송장벌레과	Silphidae	Silpha koreana Cho & Kwon, 1999	18.7
송장벌레과	송장벌레과	Silphidae	Silpha perforata Gebler, 1832	21.2
가는납작벌레과	가는납작벌레과	Silvanidae	Silvanidae 1	2.15
가는납작벌레과	가는납작벌레과	Silvanidae	Silvanidae 1	2.15
가는납작벌레과	가는납작벌레과	Silvanidae	Silvanidae 2	2.153
가는납작벌레과	가는납작벌레과	Silvanidae	Silvanidae 4	1.629
반날개과	가는납작벌레과	Silvanidae	Silvanidae A1	#N/A
가는납작벌레과	가는납작벌레과	Silvanidae	Silvanolomus sp.1	1.9
둥근가시벌레과	둥근가시벌레과	Byrrhidae	Simplocaria sp.1	3.39
바구미과	바구미과	Curculionidae	Simulatacalles 1	2.39
바구미과	바구미과	Curculionidae	Simulatacalles pustulosus Morimoto & Lee, 1992	3.497
소바구미과	소바구미과	Anthribidae	Sintor 1	5.846
소바구미과	소바구미과	Anthribidae	Sintor dorsalis (Sharp, 1891)	5.35
왕바구미과	왕바구미과	Dryophthoridae	Sipalinus gigas (Fabricius, 1775)	19.03
소똥구리과	소똥구리과	Scarabaeidae	Sisyphus schaefferi (Linnaeus, 1758)	10.03
검정풍뎅이과	검정풍뎅이과	Melolonthidae	Sophrops striata (Brenske, 1892)	13.6
풍뎅이붙이과	풍뎅이붙이과	Histeridae	Sphaerites sp.1	6.64
소바구미과	소바구미과	Anthribidae	Sphinctotropis laxa (Sharp, 1891)	6.438
반날개과	반날개과	Staphylinidae	Staphylinidae	#N/A
반날개과	반날개과	Staphylinidae	Staphylinidae 1	8.44
반날개과	반날개과	Staphylinidae	Staphylinidae 10	2.75
반날개과	반날개과	Staphylinidae	Staphylinidae 10-1	#N/A
반날개과	반날개과	Staphylinidae	Staphylinidae 11	1.462
반날개과	반날개과	Staphylinidae	Staphylinidae 12	1.56
반날개과	반날개과	Staphylinidae	Staphylinidae 13	3.11
반날개과	반날개과	Staphylinidae	Staphylinidae 14	3.144
반날개과	반날개과	Staphylinidae	Staphylinidae 15	3.38
반날개과	반날개과	Staphylinidae	Staphylinidae 16	1.16
반날개과	반날개과	Staphylinidae	Staphylinidae 17	1.891
반날개과	반날개과	Staphylinidae	Staphylinidae 18	1.07
반날개과	반날개과	Staphylinidae	Staphylinidae 19	0.65
반날개과	반날개과	Staphylinidae	Staphylinidae 2	1.4555
반날개과	반날개과	Staphylinidae	Staphylinidae 20	1.66
반날개과	반날개과	Staphylinidae	Staphylinidae 21	1.55
반날개과	반날개과	Staphylinidae	Staphylinidae 2-1	0.89
반날개과	반날개과	Staphylinidae	Staphylinidae 22	1.23
반날개과	반날개과	Staphylinidae	Staphylinidae 3	3.064
반날개과	반날개과	Staphylinidae	Staphylinidae 4	0.84
반날개과	반날개과	Staphylinidae	Staphylinidae 5	3.83
반날개과	반날개과	Staphylinidae	Staphylinidae 6	2.242
반날개과	반날개과	Staphylinidae	Staphylinidae 7	1.589
반날개과	반날개과	Staphylinidae	Staphylinidae 8	3.65
반날개과	반날개과	Staphylinidae	Staphylinidae 9	3.697
허리머리대장과	반날개과	Staphylinidae	Staphylinidae Aa1	1.57
반날개과	반날개과	Staphylinidae	Staphylinidae? 2	0.92
반날개과	반날개과	Staphylinidae	Staphylinidae? 3	3.064
반날개과	반날개과	Staphylinidae	Staphylinidae? 4	1.2785
반날개과	반날개과	Staphylinidae	Staphylinidae? 5	3.491
반날개과	반날개과	Staphylinidae	Staphylinidae? 7	1.589
반날개과	반날개과	Staphylinidae	Staphylinidae? A1	#N/A
반날개과	반날개과	Staphylinidae	Staphylinidae? A2	1.23
반날개과	반날개과	Staphylinidae	Staphylinidae? A3	#N/A
반날개과	반날개과	Staphylinidae	Staphylininae 1	7.73
반날개과	반날개과	Staphylinidae	Staphylininae 2	5.53
반날개과	반날개과	Staphylinidae	Staphylininae 3	5.59
반날개과	반날개과	Staphylinidae	Staphylininae 4	5.03
미동정	표본벌레과	Ptinidae	Stegobium paniceum (Linnaeus, 1758)	2.927
밑빠진벌레과	밑빠진벌레과	Nitidulidae	Stelidota sp.1	3.1
밑빠진벌레과	밑빠진벌레과	Nitidulidae	Stelidota sp.2	2.87
거저리과	거저리과	Tenebrionidae	Stenophanes mesostena (Solsky, 1871)	19.9
반날개과	반날개과	Staphylinidae	Stenus 1	4.867
반날개과	반날개과	Staphylinidae	Stenus 2	3.345
반날개과	반날개과	Staphylinidae	Stenus 3	4.098
섶벌레과	섶벌레과	Lathridiidae	Stephostethus chinensis (Reitter, 1877)	3.032
뿔벌레과	뿔벌레과	Anthicidae	Stricticollis valgipes (Marseul, 1875)	2.446
거저리과	거저리과	Tenebrionidae	Strongylium cultellatum Mklin, 1864	10.433
반날개과	반날개과	Staphylinidae	Sunesta setigera (Sharp, 1874)	3.222
반날개과	반날개과	Staphylinidae	Sunesta? 1	2.58
소바구미과	소바구미과	Anthribidae	Sympaector rugirostris (Sharp, 1891)	6.358
잎벌레과	잎벌레과	Chrysomelidae	Syneta 1	5.91
딱정벌레과	딱정벌레과	Carabidae	Synuchus 1	13
딱정벌레과	딱정벌레과	Carabidae	Synuchus 2	9.767
딱정벌레과	딱정벌레과	Carabidae	Synuchus 3	11.5
딱정벌레과	딱정벌레과	Carabidae	Synuchus nitidus (Motschulsky, 1861)	16
미동정	뿔벌레붙이과	Aderidae	Syzeton sp.1	3.04
미동정	뿔벌레붙이과	Aderidae	Syzeton sp.2	2.47
반날개과	반날개과	Staphylinidae	Tachinus sibiricus Sharp, 1888	5.155
반날개과	반날개과	Staphylinidae	Tachinus? 1	4.3
반날개과	반날개과	Staphylinidae	Tachinus? 2	1.9
반날개과	반날개과	Staphylinidae	Tachyporinae 1	6.16
반날개과	반날개과	Staphylinidae	Tachyporinae 10	2.72
반날개과	반날개과	Staphylinidae	Tachyporinae 11	3.119
반날개과	반날개과	Staphylinidae	Tachyporinae 12	3.173
반날개과	반날개과	Staphylinidae	Tachyporinae 13	2.47
반날개과	반날개과	Staphylinidae	Tachyporinae 14	4.416
반날개과	반날개과	Staphylinidae	Tachyporinae 15	4.5
반날개과	반날개과	Staphylinidae	Tachyporinae 2	6.762
반날개과	반날개과	Staphylinidae	Tachyporinae 3-1	5.44
반날개과	반날개과	Staphylinidae	Tachyporinae 3-2	6.017
반날개과	반날개과	Staphylinidae	Tachyporinae 3-3	5.85
반날개과	반날개과	Staphylinidae	Tachyporinae 4	3.36
반날개과	반날개과	Staphylinidae	Tachyporinae 5	6.681
반날개과	반날개과	Staphylinidae	Tachyporinae 6	4.15
반날개과	반날개과	Staphylinidae	Tachyporinae 7	5.19
반날개과	반날개과	Staphylinidae	Tachyporinae 8	3.846
반날개과	반날개과	Staphylinidae	Tachyporinae 9	4.065
반날개과	반날개과	Staphylinidae	Tachyporinae sp.3	5.603
반날개과	반날개과	Staphylinidae	Tachyporinae sp.3	5.603
반날개과	반날개과	Staphylinidae	Tainochus? 1	1.62
거저리과	거저리과	Tenebrionidae	Tarpela 1	11.1
거저리과	거저리과	Tenebrionidae	Tarpela 2	12
거저리과	거저리과	Tenebrionidae	Tenebrionidae	#N/A
거저리과	거저리과	Tenebrionidae	Tenebrionidae 2	25.5
거저리과	거저리과	Tenebrionidae	Tenebrionidae A1	#N/A
거저리과	거저리과	Tenebrionidae	Tenebrionidae A2	7.36
거저리과	거저리과	Tenebrionidae	Tenebrionidae sp.1	4.8155
거저리과	거저리과	Tenebrionidae	Tenebrionidae? 1	#N/A
곰보벌레과	곰보벌레과	Cupedidae	Tenomerga 1	#N/A
애버섯벌레붙이과	애버섯벌레붙이과	Tetratomidae	Tetratomidae 1	2.76
애버섯벌레붙이과	애버섯벌레붙이과	Tetratomidae	Tetratomidae 3	2.75
애버섯벌레붙이과	애버섯벌레붙이과	Tetratomidae	Tetratomidae 4	2.6
잎벌레과	잎벌레과	Chrysomelidae	Thlaspida 1	5.52
거짓방아벌레과	거짓방아벌레과	Throscidae	Throscidae	#N/A
거짓방아벌레과	거짓방아벌레과	Throscidae	Throscidae 1	1.94
바구미과	바구미과	Curculionidae	Trachodes 2	3.81
바구미과	바구미과	Curculionidae	Trachodes 3	3.261
바구미과	바구미과	Curculionidae	Trachodes ovipennis Morimoto & Miyakawa, 1995	3.571
바구미과	바구미과	Curculionidae	Trachyphilus 1	4.57
바구미과	바구미과	Curculionidae	Trachyphilus 1	4.57
바구미과	바구미과	Curculionidae	Trachyphilus 1	4.57
바구미과	바구미과	Curculionidae	Trachyphilus 3	4.836
바구미과	바구미과	Curculionidae	Trachyphilus sordidus (Sharp, 1896)	5.841
바구미과	바구미과	Curculionidae	Trachyphilus sp.2	4.6
비단벌레과	비단벌레과	Buprestidae	Trachys 1	3.34
비단벌레과	비단벌레과	Buprestidae	Trachys 2	3.14
비단벌레과	비단벌레과	Buprestidae	Trachys minuta	2.561
비단벌레과	비단벌레과	Buprestidae	Trachys rariolaris	4.01
딱정벌레과	딱정벌레과	Carabidae	Trechus sp.	4.057
풍뎅이붙이과	풍뎅이붙이과	Histeridae	Tribalus sp.1	2.7
꽃무지과	꽃무지과	Cetoniidae	Trichius succinctus (Pallas, 1781)	11.254
딱정벌레과	딱정벌레과	Carabidae	Trigonognatha coreana (Tschitschérine, 1895)	20.6
반날개과	반날개과	Staphylinidae	Triomicrus 1	2.34
버섯벌레과	버섯벌레과	Erotylidae	Triplax amoena Solsky, 1871	3.63
반날개과	반날개과	Staphylinidae	Trissemus? 1	1.72
거짓방아벌레과	거짓방아벌레과	Throscidae	Trixagus dermestoides (Linnaeus, 1767)	2.7
거짓방아벌레과	거짓방아벌레과	Throscidae	Trixagus sp.1	2.77
송장풍뎅이과	송장풍뎅이과	Trogidae	Trox 1	6.88
송장풍뎅이과	송장풍뎅이과	Trogidae	Trox koreanus Kim, 1991	5.28
반날개과	반날개과	Staphylinidae	Tympanophorus sauteri Bernhauer, 1907	10.46
거저리과	거저리과	Tenebrionidae	Uloma bonzica Marseul, 1876	11.121
거저리과	거저리과	Tenebrionidae	Uloma latimanus Kolbe, 1886	10.2
혹거저리과	혹거저리과	Zopheridae	Usechus chujoi Kulzer, 1960	4.21
거저리과	거저리과	Tenebrionidae	Xanthalia 1	#N/A
거저리과	거저리과	Tenebrionidae	Xanthalia sp.1	5.04
나무좀과	나무좀과	Scolytidae	Xyleborus 11	1.676
나무좀과	나무좀과	Scolytidae	Xyleborus 2	2.145
나무좀과	나무좀과	Scolytidae	Xyleborus 4	1.824
나무좀과	나무좀과	Scolytidae	Xyleborus 5	2.134
나무좀과	나무좀과	Scolytidae	Xyleborus 6	1.57133
나무좀과	나무좀과	Scolytidae	Xyleborus 8	1.388
나무좀과	나무좀과	Scolytidae	Xyleborus 8	1.388
나무좀과	나무좀과	Scolytidae	Xyleborus 9	1.519
나무좀과	나무좀과	Scolytidae	Xyleborus sp.1	2.6
나무좀과	나무좀과	Scolytidae	Xylosandrus 2	#N/A
나무좀과	나무좀과	Scolytidae	Xylosandrus crasiussculus (Motschulsky, 1866)	2.674
나무좀과	나무좀과	Scolytidae	Xylosandrus germanus (Blandford, 1894)	1.8
반날개과	반날개과	Staphylinidae	Zyras 2	3.7
반날개과	반날개과	Staphylinidae	Zyras 4	7.142
반날개과	반날개과	Staphylinidae	Zyras? 1	4.58

## Sheet: Table S4
taxa	taxa1	abundance change	occurrence change	body length	identification	ETI
species	Agelosus weisei	-0.141735	-0.203599	22	easy	10.9458
genus	Aleochara	1.69813	2.56495	7.5315	easy	8.8034
species	Anaedius mroczkowskii	-0.0748464	0.115832	6.799	easy	10.8819
genus	Anotylus	1.06879	1.08931	2.46	easy	10.9504
species	Asphalmus japonicus	0.448413	0.203599	3.46	easy	10.0931
genus	Aulonocarabus	0.274133	0.235314	26.325	easy	8.01522
genus	Calosoma	-0.912321	-2.19722	27	easy	10.1748
family	Cantharidae	0.886633	2.07944	6.02013	easy	9.38347
family	Carabidae	-0.287095	-0.0425596	14.4917	easy	9.64957
genus	Catops	0.651086	0.523248	2.85667	easy	8.26029
family	Cerambycidae	0.276589	0.479573	10.1432	easy	9.69625
genus	Chlaenius	-0.50043	-0.329882	16.1857	easy	11.4949
species	Chlaenius naeviger	-0.527064	-0.380772	13.645	easy	11.4962
species	Chromogeotrupes auratus	0.673276	1.38629	21.2	easy	9.47785
family	Chrysomelidae	0.679164	1.02036	3.93032	easy	9.35201
genus	Coptolabrus	0.0751813	0.0903841	32.8333	easy	10.6584
species	Coptolabrus jankowskii	-0.1658	-0.231112	34.5	easy	10.9118
species	Coptolabrus smaragdinus	0.443445	0.777705	32	easy	10.0073
family	Cryptophagidae	0.855062	1.14862	2.41	easy	10.9274
genus	Cryptophagus	0.866628	1.07264	2.50167	easy	10.9326
family	Curculionidae	0.266516	0.104313	4.91042	easy	9.93069
genus	Cymindis	0.428069	0.572519	9.0625	easy	8.91815
family	Elateridae	0.332313	0.467341	11.3753	easy	10.3671
genus	Eucarabus	-0.238028	-0.488353	28	easy	9.09366
family	Geotrupidae	0.545587	0.902868	12.3347	easy	9.62651
genus	Harpalus	-0.236071	-0.34484	10.5336	easy	9.94999
family	Histeridae	0.151281	0.192372	6.07525	easy	10.4446
genus	Hylobitelus	-0.372809	-0.534923	9.467	easy	9.53664
species	Hylobitelus haroldi	-0.442729	-0.693147	10.834	easy	9.54862
genus	Maladera	-0.7032	-0.85745	8.55667	easy	9.36648
family	Melolonthidae	-0.473606	-0.455189	12.176	easy	10.0061
genus	Misolampidius	0.353011	0.249461	14.579	easy	9.6098
genus	Monolepta	0.860069	2.70805	3.76667	easy	10.9204
family	Mordellidae	0.963427	2.06801	4.08238	easy	11.4661
genus	Nebria	-0.155539	-0.441833	14.7	easy	10.4149
genus	Nicrophorus	-0.400965	-0.323227	24.1333	easy	9.40368
species	Nicrophorus quadripunctatus	-0.411268	-0.336472	17	easy	9.42025
family	Nitidulidae	1.14315	0.984344	3.78385	easy	11.0252
genus	Ocypus	-0.478061	-0.579818	20.4867	easy	8.07126
species	Ocypus coreanus	-0.626636	-0.820981	25	easy	8.06135
genus	Onthophagus	0.350369	-0.0422598	8.049	easy	11.4585
species	Onthophagus atripennis	0.580825	0.128254	8.3	easy	11.631
genus	Philonthus	-0.278333	0.0392207	10.3711	easy	8.98071
species	Planetes puncticeps	-0.420966	-0.427444	13.3	easy	12.0563
genus	Platyclracus	-0.928023	-0.61381	17.311	easy	10.7032
species	Platydracus brevicornis	-0.961307	-0.63908	20	easy	10.7304
genus	Pristosia	0.368212	0.227784	13.4	easy	7.88633
genus	Pseudocneorhinus	-0.0169499	-0.0256424	4.65089	easy	10.4043
genus	Pterostichus	-0.803245	-0.373514	18.552	easy	8.72946
species	Pterostichus (Koreonialoe) spp.	-0.568035	-0.624154	21.6	easy	8.11933
species	Pterostichus orientalis	-1.21221	-1.07451	15	easy	8.57886
family	Scarabaeidae	0.430649	0.0400053	7.70662	easy	11.4412
family	Scolytidae	0.741402	1.57351	2.16158	easy	10.7592
family	Silphidae	-0.225789	-0.174353	21.6143	easy	9.66776
family	Staphylinidae	0.943343	0.113625	4.2654	easy	10.2623
genus	Synuchus	0.0959426	-0.0591889	12.5668	easy	9.75413
family	Tenebrionidae	0.662496	0.336472	9.38308	easy	10.552
genus	Uloma	0.203571	0.374693	10.6605	easy	11.1727
species	Aleochara curtula	1.72325	2.53897	8.533	difficult	8.80309
genus	Algon	-0.670139	-1.66501	13.31	difficult	11.1706
species	Algon spaericollis	-0.775597	-2.51231	18	difficult	11.1658
species	Anomotarsus stigmula	0.684205	2.19722	4.86	difficult	12.1589
species	Anotylus sp.1	1.37759	1.58924	1.8	difficult	10.8869
species	Aphanocephalus hemisphaericus	1.12931	3.4012	2.44	difficult	12.0584
genus	Asphalmus	0.473795	0.254892	3.3006	difficult	10.0866
genus	Atheta	1.56499	1.30495	3.11778	difficult	9.95852
species	Atheta (Dimetrota) weisei	0.936114	0.937493	1.86	difficult	9.75873
species	Aulacosypus parvulus	-0.298226	-0.162519	9.982	difficult	11.0347
species	Aulonocarabus semiopacus	0.494246	0.459532	27	difficult	7.89537
genus	Coccotrypes	0.697508	1.38629	2.056	difficult	10.8413
species	Cyrtepistomus castaneus	0.261284	0.405465	5.465	difficult	10.5772
family	Dryophthoridae	0.356546	0.723919	8.99967	difficult	10.6169
family	Hydrophilidae	-0.206296	-0.391479	2.16286	difficult	10.0381
family	Lathridiidae	0.745467	2.97041	1.9865	difficult	10.8354
family	Leiodidae	1.0098	1.07536	2.49267	difficult	9.26811
genus	Lordithon	-0.621027	-1.15268	5.38	difficult	9.20053
species	Margarinotus niponicus	0.0412151	0.164303	5.751	difficult	10.1606
family	Melandryidae	0.728262	2.60269	3.95894	difficult	9.19289
species	Onthophagus punctator	0.143005	0.133531	6.057	difficult	10.9403
species	Pristosia vigil	0.369238	0.227784	15.5	difficult	7.88159
species	Pterostichus audax	1.30161	1.03609	21.4	difficult	8.91229
species	Pterostichus scurrus	-1.9658	-3.8712	17.5	difficult	8.75669
genus	Scaphisoma	1.29741	2.83321	1.8133	difficult	10.8447
genus	Sepedophilus	1.09827	2.8679	2.39515	difficult	10.4282
genus	Stelidota	1.06874	0.958255	2.985	difficult	11.1415
species	Stelidota sp.1	1.06318	0.944462	3.1	difficult	11.1417
family	Throscidae	1.05024	4.21951	2.47	difficult	10.4665

## Sheet: Table S5
			Site
survey	family	species	3	4	5	6	7	8	9	10	11	13	14	15	16	17	18	19	20	21	25	26	27	28	30	31	32	33	34	35	36	37	38	39	40	41	42	43	44	45	46	47	48	49	50	52	53	55	56
first	Aderidae	Aderidae sp.1	0	0	0	0	0	0	0	0	0	0	0	0	0	0	0	0	0	0	0	0	0	0	0	0	0	0	0	0	0	0	0	0	0	0	0	0	0	0	0	0	0	0	0	0	0	0	0
first	Aderidae	Syzeton sp.	0	0	0	0	0	0	0	0	0	0	0	0	0	0	0	0	0	0	0	0	0	0	0	0	0	0	0	0	0	0	0	0	0	0	0	0	0	0	0	0	0	0	0	0	0	0	0
first	Anobiidae	Gastrallus sp.1	0	0	0	0	0	0	0	0	0	0	0	0	0	0	0	0	0	0	0	0	0	0	0	0	0	0	0	0	0	0	0	0	0	0	0	0	0	0	0	0	0	0	0	0	0	0	0
first	Anthicidae	Anthicomorphus niponicus	0	0	0	0	0	0	0	0	0	0	0	0	0	0	0	0	0	0	0	0	0	0	0	0	0	0	0	0	0	0	0	0	0	0	0	0	0	0	0	0	0	0	0	0	0	0	0
first	Anthribidae	Sphinctotropis laxa	0	0	0	0	0	0	0	0	0	0	0	0	0	0	0	0	0	0	0	0	0	0	0	0	0	0	0	0	0	0	0	0	0	0	0	0	0	0	0	0	0	0	0	0	0	0	0
first	Anthribidae	Tropideres naevulus	0	0	0	0	0	0	0	0	0	0	0	0	0	0	0	0	0	0	0	0	0	0	0	0	0	0	0	0	0	0	0	0	0	0	0	0	0	0	0	0	0	0	0	0	0	0	0
first	Aphodiidae	Aphodius rufipes	0	0	0	0	0	0	0	0	0	0	0	0	0	0	0	0	0	0	0	0	0	0	0	0	0	0	0	0	0	0	0	0	0	0	0	0	0	0	0	0	0	0	0	0	0	0	0
first	Aphodiidae	Saprosites japonicus	0	0	0	0	0	0	0	0	0	0	0	0	0	0	0	0	0	0	0	0	0	0	0	0	0	0	0	0	0	0	0	0	0	0	0	0	0	0	0	0	0	0	0	0	0	0	0
first	Attelabidae	Attelabus mutus	0	0	0	0	0	0	0	0	0	0	0	0	0	0	0	0	0	0	0	0	0	0	0	0	0	0	0	0	0	0	0	1	0	0	0	0	0	0	0	0	0	0	0	0	0	0	0
first	Buprestidae	Endulus sp. 1	0	0	0	0	0	0	0	0	0	0	0	0	0	0	0	0	0	0	0	0	0	0	0	0	0	0	0	0	0	0	0	0	0	0	0	0	0	0	0	0	0	0	0	0	0	0	0
first	Buprestidae	Trachys rariolaris	0	0	0	0	0	0	0	0	0	0	0	0	0	0	0	0	0	0	0	0	0	0	0	0	0	0	0	0	0	0	0	0	0	0	0	0	0	0	0	0	0	0	0	0	0	0	0
first	Byturidae	Byturus tomentosus	0	0	0	0	0	0	0	0	0	0	0	0	0	0	0	0	0	0	0	0	0	0	0	0	0	0	0	0	0	0	0	0	0	0	0	0	0	0	0	0	0	0	0	0	0	0	0
first	Cantharidae	Asiopodabrus fragiliformis	0	0	0	0	0	0	0	0	0	0	0	0	0	0	0	0	0	0	0	0	0	0	0	0	0	0	0	0	0	0	0	0	0	0	0	0	0	0	0	0	0	0	0	0	0	0	0
first	Cantharidae	Malthinellus bicolor	0	0	0	0	0	0	0	0	0	0	0	0	0	0	0	0	0	0	0	0	0	0	0	0	0	0	0	0	0	0	0	0	0	0	0	0	0	0	0	0	0	0	0	0	0	0	0
first	Carabidae	Amara (Amara) congrua	0	0	0	0	0	0	0	0	0	0	0	0	0	0	0	0	0	0	0	0	0	0	0	0	0	0	0	0	0	0	0	0	0	0	0	0	0	0	0	0	0	0	0	0	0	0	0
first	Carabidae	Amara (Amara) ussuriensis	0	0	0	0	0	0	0	0	0	0	0	0	0	0	0	0	0	0	0	0	0	0	0	0	0	0	0	0	0	0	0	0	0	0	0	0	0	0	0	0	0	0	0	0	0	0	1
first	Carabidae	Anisodactylus (Anisodactylus) tricuspidatus	0	0	0	0	0	0	0	0	0	0	0	0	0	0	0	0	0	0	0	0	0	0	0	0	0	0	0	0	0	0	0	0	0	0	0	0	0	0	0	0	0	0	0	0	0	0	0
first	Carabidae	Anomotarsus stigmula	0	0	0	0	0	0	0	0	0	0	0	0	0	0	0	0	0	0	0	0	0	0	0	0	0	0	0	0	0	0	0	0	0	0	0	0	0	0	0	0	0	0	0	0	0	0	0
first	Carabidae	Aulonocarabus (Adelocarabus) seishinensis seishinensis	0	0	0	0	0	0	0	0	0	0	0	0	0	0	0	0	0	0	0	0	0	0	0	0	0	0	0	0	0	0	0	2	0	0	4	0	0	0	4	0	3	0	0	0	0	0	0
first	Carabidae	Aulonocarabus koreanus	0	0	0	0	0	0	0	0	0	0	0	0	0	0	0	0	0	1	0	0	0	2	0	1	0	0	0	0	0	0	0	9	0	0	6	0	0	1	1	0	0	0	0	0	0	0	0
first	Carabidae	Aulonocarabus semiopacus	0	0	0	0	0	0	0	0	0	0	0	2	1	0	1	4	0	0	0	0	0	0	0	0	0	0	0	0	0	0	0	0	0	1	0	1	0	0	1	0	1	2	0	0	0	0	0
first	Carabidae	Brachinus scotomedes	0	0	0	0	0	0	0	0	0	0	0	0	0	0	0	0	0	0	0	0	0	0	0	0	0	0	0	0	0	0	0	0	0	0	0	0	0	0	0	0	0	0	0	0	0	0	0
first	Carabidae	Brachinus stenoderus	0	0	0	0	0	0	0	0	0	0	0	0	0	0	0	0	0	0	0	0	0	0	0	0	0	0	0	0	0	0	0	0	0	0	0	0	0	0	0	0	0	0	0	0	0	0	0
first	Carabidae	Calosoma spp.	0	0	0	1	1	1	3	1	0	0	0	0	0	0	0	0	0	1	0	0	0	1	0	0	0	0	1	0	1	2	0	0	0	0	1	1	0	0	0	1	0	2	1	0	0	0	1
first	Carabidae	Calosoma spp.	0	0	4	1	0	0	0	1	2	0	0	2	0	0	0	0	4	3	1	1	0	1	0	0	4	0	0	0	0	0	0	1	2	1	0	1	0	1	0	2	3	2	1	0	1	1	1
first	Carabidae	Chlaenius (Callistoides) deliciolus	0	1	0	0	0	0	0	0	0	0	0	0	0	0	0	0	0	0	0	0	0	0	0	0	0	0	0	0	0	0	0	0	0	0	0	0	0	0	0	0	0	0	0	0	0	0	0
first	Carabidae	Chlaenius (Chlaeniellus) ocreatus	0	0	0	0	0	0	0	0	0	0	0	0	0	0	0	0	0	0	0	0	0	0	0	0	0	1	0	0	0	0	0	0	0	0	0	0	0	0	0	0	0	0	0	0	0	0	0
first	Carabidae	Chlaenius (Epomis) nigricans	0	0	0	0	0	0	0	0	0	0	0	0	0	0	0	0	0	0	0	0	0	0	0	0	2	0	0	0	0	0	0	0	0	0	0	0	0	0	0	0	0	0	0	0	0	0	0
first	Carabidae	Chlaenius naeviger	0	0	0	4	0	20	0	0	0	0	0	0	0	0	0	0	0	0	0	3	0	0	0	0	1	1	0	0	2	0	0	0	0	0	0	1	0	0	0	0	0	0	0	0	0	6	1
first	Carabidae	Chlaenius virgulifer	0	0	0	0	0	0	0	0	0	0	0	0	0	0	0	0	0	0	0	0	0	0	0	0	0	0	0	0	0	0	0	0	0	0	0	0	0	0	0	0	0	0	0	0	0	0	0
first	Carabidae	Clivina castanea	0	0	0	0	0	0	0	0	0	0	0	0	0	0	0	0	0	0	0	0	0	0	0	0	0	0	0	0	0	0	0	0	0	0	0	0	0	0	0	0	0	0	0	0	0	0	0
first	Carabidae	Colpodes sp. 1	0	0	0	0	0	0	0	0	0	0	0	0	0	0	0	0	0	0	0	0	0	0	0	0	0	0	0	0	0	0	0	0	0	0	0	0	0	0	0	0	0	0	0	0	0	0	0
first	Carabidae	Coptolabrus jankowskii	0	0	7	10	6	2	1	1	1	0	0	0	0	0	0	0	0	0	1	0	1	0	0	0	0	0	0	2	0	0	0	0	2	0	1	0	0	0	2	0	1	0	0	1	0	4	0
first	Carabidae	Coptolabrus smaragdinus	0	0	0	0	0	1	0	0	0	0	0	0	0	0	0	0	1	0	1	0	0	0	0	0	0	0	0	0	0	0	0	0	0	0	0	0	0	0	1	0	0	0	0	0	0	0	0
first	Carabidae	Coreocarabus fraterculus	0	0	0	0	0	0	0	0	0	0	0	0	0	0	0	0	0	0	0	0	0	0	0	0	0	0	0	0	0	0	0	0	0	0	0	0	0	0	0	0	0	0	0	0	0	0	0
first	Carabidae	Cosmodiscus platynotus	0	0	0	0	0	0	0	0	0	0	0	0	0	0	0	0	0	0	0	0	0	0	0	0	0	0	0	0	0	0	0	0	0	0	0	0	0	0	0	0	0	0	0	0	0	0	0
first	Carabidae	Cymindis daimio	0	0	0	1	2	0	0	0	0	0	0	0	0	0	0	0	0	0	0	1	0	0	0	0	0	0	0	0	0	0	0	2	0	0	0	0	0	0	2	0	0	0	0	0	0	0	0
first	Carabidae	Cymindis vaporariorum	0	0	0	0	0	0	0	0	0	0	0	0	0	0	0	0	0	0	0	0	0	0	0	0	0	0	0	0	0	0	0	0	0	0	0	0	0	0	0	0	0	0	0	0	0	0	0
first	Carabidae	Diplocheila zeelandica	0	0	0	0	0	0	0	0	0	0	0	0	0	0	0	0	0	0	0	0	0	0	0	0	0	0	0	0	0	0	0	0	0	0	0	0	0	0	0	0	0	0	0	0	0	0	0
first	Carabidae	Dischissus mirandus	0	0	0	0	0	0	0	0	0	0	0	0	0	0	0	0	0	0	0	0	0	0	0	0	0	0	0	0	0	0	0	0	0	0	0	0	0	0	0	0	0	0	0	0	0	0	0
first	Carabidae	Dolichus halensis	0	0	0	0	0	0	0	0	0	0	0	0	0	0	0	0	0	0	0	0	0	0	0	0	0	0	0	0	0	0	0	0	0	0	0	0	0	0	0	0	0	0	0	0	0	0	0
first	Carabidae	Elaphrus sp.	0	0	0	0	0	0	0	0	0	0	0	0	0	0	0	0	0	0	0	0	0	0	0	1	0	0	0	0	0	0	0	0	0	0	0	0	0	0	0	0	0	0	0	0	0	0	0
first	Carabidae	Eucarabus spp.	1	0	4	0	1	0	3	17	2	5	0	0	1	0	0	1	0	0	1	1	0	3	1	4	1	0	0	3	0	0	2	0	3	2	1	1	3	3	1	2	7	0	0	1	1	0	2
first	Carabidae	Galerita (Galerita) orientalis	0	0	0	0	0	0	0	0	0	0	0	0	0	0	0	0	0	0	0	0	0	0	0	0	0	0	0	0	0	0	0	0	0	0	0	0	0	0	0	0	0	0	0	0	0	0	0
first	Carabidae	Hapalus (Harpalus) corporosus	1	0	0	0	0	0	0	0	0	0	0	0	0	0	0	0	0	0	0	0	0	0	0	0	0	0	0	0	0	0	0	0	1	0	0	0	0	0	0	0	0	0	0	0	0	0	0
first	Carabidae	Harpalus (Harpalus) bungii	0	0	0	0	0	0	0	0	0	0	0	0	0	0	0	0	0	0	0	0	0	0	0	0	0	0	0	0	0	0	0	0	0	0	0	0	0	0	0	0	0	0	0	0	0	0	0
first	Carabidae	Harpalus (Harpalus) tinctulus	0	0	0	0	0	0	0	0	0	0	0	0	0	0	0	0	0	0	0	0	0	0	0	0	0	0	0	0	0	0	0	0	0	0	0	0	0	0	0	0	0	0	0	0	0	0	0
first	Carabidae	Harpalus (Pseudoophonus) niigatanus	0	0	0	0	0	0	1	0	0	0	0	0	0	0	0	0	0	0	0	0	0	0	0	0	0	0	0	0	0	0	0	0	0	0	0	0	0	0	0	0	0	1	0	0	0	1	0
first	Carabidae	Harpalus (Pseudoophonus) pseudophonoides	0	0	0	0	0	0	0	0	0	0	0	0	0	0	0	0	0	0	0	0	0	0	0	0	0	0	0	0	0	0	0	0	0	0	0	0	0	0	0	0	0	0	0	0	0	0	0
first	Carabidae	Harpalus (Pseudoophonus) simplicidens	0	0	0	0	0	0	0	0	0	0	0	0	0	0	0	0	0	0	0	0	0	0	0	0	0	0	0	0	0	0	0	0	0	0	0	0	0	0	0	0	0	0	0	0	0	0	0
first	Carabidae	Harpalus (Pseudoophonus) sinicus sinicus	0	0	0	0	0	0	0	0	0	0	0	0	0	0	0	0	0	0	0	0	0	0	0	0	0	0	0	0	0	0	0	0	0	0	0	0	0	0	0	0	0	0	0	0	0	0	0
first	Carabidae	Harpalus (Pseudoophonus) vicarius	0	0	0	0	0	0	0	0	0	0	0	0	0	0	0	0	0	0	0	0	0	0	0	0	0	0	0	0	0	0	0	0	0	0	0	0	0	0	0	0	0	0	0	0	0	0	0
first	Carabidae	Harpalus (Pseundoophonus) griseus	0	0	0	0	0	0	0	0	0	0	0	0	0	0	0	0	0	0	0	0	0	0	0	0	0	0	0	0	0	0	0	0	0	0	0	0	0	0	0	0	0	0	0	0	0	0	0
first	Carabidae	Harpalus roninus	0	0	0	0	0	0	0	0	0	0	0	0	0	0	0	0	0	0	0	0	0	0	0	0	0	0	0	0	0	0	0	0	0	0	0	0	1	0	0	0	0	0	0	0	0	0	0
first	Carabidae	Harpalus sp. 1	0	0	0	0	0	0	0	0	0	0	0	1	0	0	0	5	0	0	0	0	0	0	0	0	0	0	0	0	0	0	0	0	0	0	0	0	0	0	0	0	0	0	0	0	0	0	0
first	Carabidae	Harpalus sp. 2	0	0	0	0	0	0	0	0	0	0	0	0	1	1	0	0	0	0	0	0	0	0	0	0	0	0	0	0	0	0	0	0	0	0	0	0	0	0	0	0	0	0	0	0	0	0	0
first	Carabidae	Harpalus sp. 3	0	0	0	0	0	0	0	0	0	0	0	0	0	0	0	0	0	0	1	0	0	0	0	0	0	0	0	0	0	0	0	0	0	0	0	0	0	0	0	0	0	0	0	0	0	0	0
first	Carabidae	Lachnolebia cribricollis	0	0	0	0	0	0	0	0	0	0	0	0	0	0	0	0	0	0	0	0	0	0	0	0	0	0	0	0	0	0	0	0	0	0	0	0	0	0	0	0	0	0	0	0	0	0	0
first	Carabidae	Leistus niger	0	0	0	0	0	0	0	0	0	0	0	0	0	0	0	1	0	0	0	0	0	0	0	0	0	0	0	0	0	0	0	0	0	0	0	0	0	0	0	0	0	2	0	0	0	0	0
first	Carabidae	Leptinocarabus wulffiusi	0	0	0	0	1	0	0	0	0	1	0	0	0	0	0	0	0	0	0	0	0	0	0	0	0	0	0	0	0	0	0	5	5	0	0	0	0	0	0	0	1	4	0	0	0	0	0
first	Carabidae	Lesticus magnus	0	0	0	0	0	0	0	0	0	0	0	0	0	0	0	0	0	0	0	0	0	1	0	0	0	0	0	0	0	0	0	0	0	1	0	0	0	0	0	0	0	0	0	0	0	0	0
first	Carabidae	Macrochlaenites costiger	0	0	0	0	0	0	0	0	0	0	0	0	0	0	0	0	0	0	0	0	0	0	0	0	0	0	0	0	0	0	0	0	0	0	0	0	0	0	0	0	0	0	0	0	0	0	0
first	Carabidae	Nebria chinensis	0	0	0	0	0	1	0	0	0	0	0	0	0	0	0	0	0	0	0	0	0	4	0	4	0	0	0	0	0	0	0	0	0	0	0	0	0	0	0	0	0	0	0	0	0	0	0
first	Carabidae	Nebria coreica	0	0	0	0	0	2	0	0	0	0	0	0	0	0	0	0	0	0	0	0	0	0	0	1	0	2	0	0	0	0	0	0	0	0	0	0	0	0	0	0	0	0	0	0	0	0	0
first	Carabidae	Oxycentrus argutoroides	0	0	1	0	0	0	0	0	0	0	0	0	0	0	0	0	0	0	0	0	0	0	0	0	1	0	0	0	0	0	0	0	0	0	0	0	0	0	0	0	0	0	0	0	0	0	0
first	Carabidae	Parena nigrolineata nipponensis	0	0	0	0	0	0	0	0	0	0	0	0	0	0	0	0	0	0	0	0	0	0	0	0	0	0	0	0	0	0	0	0	0	0	0	0	0	0	0	0	0	0	0	0	0	0	0
first	Carabidae	Pentagonica daimiella	0	0	0	0	0	0	0	0	0	0	0	0	0	0	0	0	0	0	0	0	0	0	0	0	0	0	0	0	0	0	0	0	0	0	0	0	0	0	0	0	0	0	0	0	0	0	0
first	Carabidae	Perigona nigriceps	0	0	0	0	0	0	0	0	0	0	0	0	0	0	0	0	0	0	0	0	0	0	0	0	0	0	0	0	0	0	0	0	0	0	0	0	0	0	0	0	0	0	0	0	0	0	0
first	Carabidae	Pherosophus jessoensis	0	0	0	0	0	0	0	0	0	0	0	0	0	0	0	0	0	0	3	0	1	0	8	0	0	45	0	0	0	0	0	0	0	0	0	0	0	0	0	0	0	0	0	0	0	0	0
first	Carabidae	Planetes puncticeps	0	0	0	0	0	0	0	0	0	0	0	0	0	0	0	0	0	0	0	0	0	0	0	0	0	0	0	0	0	0	0	0	0	0	0	0	0	0	0	0	0	0	0	0	0	0	0
first	Carabidae	Platynus (Pseudoplatynus) magnus	0	0	0	0	0	0	0	0	0	0	0	0	0	0	0	0	0	0	0	0	0	0	0	0	0	0	0	0	0	0	0	0	0	0	1	0	0	0	0	0	0	0	0	0	0	0	0
first	Carabidae	Platynus protensus	0	0	0	0	0	0	0	0	0	0	0	0	1	1	0	19	0	0	0	0	0	0	0	0	0	0	0	0	0	0	0	0	0	0	0	0	0	0	0	0	0	0	0	0	0	0	0
first	Carabidae	Platynus sp. 1	0	0	0	0	0	0	0	0	0	0	0	0	0	0	0	0	0	0	0	0	0	0	0	0	0	0	0	0	0	0	0	0	0	0	0	0	0	0	0	0	0	0	0	0	0	0	0
first	Carabidae	Poecilus nemotoi	0	0	0	0	0	0	0	0	0	0	0	0	0	0	0	0	0	0	0	0	0	0	0	0	0	0	0	0	0	0	0	0	0	2	0	0	0	0	0	0	1	2	0	0	0	0	0
first	Carabidae	Pristosia sp.1	0	0	0	0	0	0	0	0	0	0	0	0	0	0	0	0	0	0	0	0	0	0	0	0	0	0	0	0	0	0	0	0	0	0	0	0	0	0	0	0	0	0	0	0	0	0	0
first	Carabidae	Pristosia vigil	0	0	0	0	0	0	0	0	0	0	0	0	2	0	0	3	0	0	0	0	0	1	0	0	0	0	0	0	0	0	0	0	1	0	3	0	0	2	0	1	1	10	0	0	0	0	0
first	Carabidae	Pterostichus (Koreonialoe) spp.	0	0	0	0	0	0	0	0	0	0	0	0	0	0	0	0	0	0	0	0	0	0	0	0	0	0	0	0	0	0	0	0	0	0	0	0	0	1	0	0	0	3	0	0	0	0	0
first	Carabidae	Pterostichus (Rhagadus) microcephalus	0	0	0	0	0	0	0	0	0	0	0	0	0	0	0	0	0	0	0	0	0	0	0	0	0	0	0	0	0	0	0	0	0	0	0	0	0	0	0	0	0	0	0	0	0	0	0
first	Carabidae	Pterostichus (Rhagadus) solskyi	0	0	0	0	0	0	0	0	0	0	0	0	0	0	0	0	0	0	0	0	0	0	0	0	0	0	0	0	0	0	0	0	0	0	0	0	0	0	0	0	0	0	0	0	0	0	0
first	Carabidae	Pterostichus audax	0	0	0	0	0	0	0	0	0	0	0	0	0	0	0	0	0	0	0	0	0	0	0	0	0	0	0	0	0	0	0	0	0	0	1	0	0	0	1	0	0	1	0	0	0	0	0
first	Carabidae	Pterostichus orientalis	0	0	0	0	0	0	0	0	0	0	0	4	1	0	0	11	0	0	0	0	0	0	0	0	0	0	0	0	0	0	0	0	0	0	0	0	0	0	0	0	10	1	0	0	0	0	2
first	Carabidae	Pterostichus scurrus	0	0	0	0	0	0	0	0	0	0	0	0	0	0	0	0	0	0	0	0	0	0	0	0	0	0	0	0	0	0	0	0	0	0	13	0	0	0	1	0	3	9	0	0	0	0	0
first	Carabidae	Pterostichus sp.2	0	0	0	0	0	0	0	0	0	0	0	0	0	0	0	0	0	0	0	0	0	0	0	0	0	0	0	0	0	0	0	0	0	0	0	0	0	0	0	0	0	0	0	0	0	0	0
first	Carabidae	Pterostichus truncatus	0	0	0	0	0	0	0	0	0	0	0	0	0	0	0	0	0	0	0	0	0	0	0	0	0	0	0	0	0	0	0	0	0	0	0	0	0	0	0	0	0	0	0	0	0	0	0
first	Carabidae	Pterosticus (Feroperis) spp.	0	0	0	0	0	0	0	0	0	0	0	0	0	0	0	0	0	0	0	0	0	0	0	0	0	0	0	0	0	0	0	0	0	0	0	0	0	0	0	0	0	4	0	0	0	0	0
first	Carabidae	Pterosticus sp. 1	0	0	0	0	0	0	0	0	0	0	0	0	2	0	0	0	0	0	0	0	0	0	0	0	0	0	0	0	0	0	0	0	0	0	0	0	0	0	0	0	0	2	0	0	0	0	0
first	Carabidae	Stenolophus spp. 1	0	0	0	0	0	1	0	0	0	0	0	0	0	0	0	0	0	0	0	0	0	0	0	0	0	0	0	0	0	0	0	0	0	0	0	0	0	0	0	0	0	0	0	0	0	0	0
first	Carabidae	Synuchus spp.	0	0	0	0	0	23	0	0	0	2	0	1	0	0	0	0	0	0	0	0	7	19	0	4	8	17	1	0	2	0	0	9	0	3	4	2	1	1	2	2	12	26	2	0	0	4	26
first	Carabidae	Trechiama sp.1	0	0	0	0	0	0	0	0	0	0	0	0	0	0	0	0	0	0	0	0	0	0	0	0	0	0	0	0	0	0	0	0	0	0	0	0	0	0	0	0	0	0	0	0	0	0	0
first	Carabidae	Trechus (Epaphius) ephippiatus	0	0	0	0	0	0	0	0	0	0	0	0	0	0	0	0	0	0	0	0	0	0	0	0	0	0	0	0	0	0	0	0	0	0	0	0	0	0	0	0	0	0	0	0	0	0	0
first	Carabidae	Trichotichnus leptopus	0	0	0	0	0	0	0	0	0	0	0	7	2	0	0	1	0	0	0	0	0	0	0	0	0	0	0	0	0	0	0	0	0	0	0	0	0	0	0	0	0	0	0	0	0	0	0
first	Carabidae	Trichotichnus spp. 1	0	0	0	0	0	0	0	0	1	0	0	0	0	0	0	0	0	0	0	0	0	0	0	2	0	0	0	0	0	0	0	0	0	0	4	0	0	0	0	0	0	0	0	0	0	0	0
first	Carabidae	Trigonognatha coreana	0	0	0	1	1	0	0	0	1	0	0	0	0	0	0	0	0	0	0	0	0	0	0	0	0	0	0	0	0	0	0	0	2	0	0	0	0	5	0	0	0	0	0	0	1	0	0
first	Carabidae	Trigonotoma lewisii	0	0	0	0	0	0	0	0	0	0	0	0	0	0	0	0	0	0	0	0	0	0	0	0	0	0	0	0	0	0	0	0	0	0	0	0	0	0	0	0	0	0	0	0	0	0	0
first	Cephaloidae	Cephalodon pallens	0	0	0	0	0	0	0	0	0	0	0	0	0	0	0	0	0	0	0	0	0	0	0	0	0	0	0	0	0	0	0	0	0	0	0	0	0	0	0	0	0	0	0	0	0	0	0
first	Cerambycidae	Acalolepta fraudatorix	0	0	0	0	0	0	0	0	0	0	0	0	0	0	0	0	0	0	0	0	0	0	0	0	0	0	0	0	0	0	0	0	0	0	0	0	0	0	0	0	0	0	0	0	0	0	0
first	Cerambycidae	Anastrangalia seguensi	0	0	0	0	0	0	0	0	0	0	0	0	0	0	0	0	0	0	0	0	0	0	0	0	0	0	0	0	0	0	0	0	0	0	0	0	0	0	0	0	0	0	0	0	0	0	0
first	Cerambycidae	Asemum striatum	0	0	0	0	0	0	0	0	0	0	0	0	0	0	0	0	0	0	0	0	0	0	0	0	0	0	0	0	0	0	0	0	0	0	0	0	0	0	0	0	0	0	0	0	0	0	0
first	Cerambycidae	Corymbia rubra	0	0	0	0	0	0	0	0	0	0	0	0	0	0	0	0	0	0	0	0	0	0	0	0	0	0	0	0	0	0	0	0	0	0	0	0	0	0	0	0	0	0	0	0	0	0	0
first	Cerambycidae	Judolidia bangi	0	0	0	0	0	0	0	0	0	0	0	0	0	0	0	0	0	0	0	0	0	0	0	1	0	0	0	0	0	0	0	0	0	0	0	0	0	0	0	0	0	0	0	0	0	0	0
first	Cerambycidae	Moechotypa diphysis	0	0	0	0	0	0	0	0	0	0	0	0	0	0	0	0	0	0	0	0	0	0	0	0	0	0	0	0	0	0	0	0	0	0	0	0	0	0	0	0	0	0	0	0	0	0	1
first	Cerambycidae	Monochamus guttulatus	0	0	0	0	0	0	0	0	0	0	0	0	0	0	0	0	0	0	0	0	0	0	0	0	0	0	0	0	0	0	0	0	0	0	0	0	0	0	0	0	0	0	0	0	0	0	0
first	Cerambycidae	Pidonia puziloi	0	0	0	0	0	0	0	0	0	0	0	0	0	0	0	0	0	0	0	0	0	1	0	0	0	0	0	0	0	0	0	0	0	0	0	0	0	0	0	0	0	0	0	0	0	0	0
first	Cerambycidae	Pidonia similis	0	0	0	0	0	0	0	0	0	0	0	0	0	0	0	0	0	0	0	0	0	0	0	0	0	0	0	0	0	0	0	0	0	0	0	0	0	0	0	0	0	0	0	0	0	0	0
first	Cerambycidae	Prionus insularis	0	0	0	0	0	0	0	0	0	0	0	0	0	0	0	0	0	0	0	0	0	0	0	0	0	0	0	0	0	0	0	0	0	0	0	0	0	0	0	0	0	0	0	0	0	0	0
first	Cerambycidae	Pterolophia granulata	0	0	0	0	0	0	0	0	0	0	0	0	0	0	0	0	0	0	0	0	0	0	0	0	0	0	0	0	0	0	0	0	0	0	0	0	0	0	0	0	0	0	0	0	0	0	0
first	Cerambycidae	Pterolophia multinotata	0	0	0	0	0	0	0	0	0	0	0	0	0	0	0	0	0	0	0	0	0	0	0	0	0	0	0	0	0	0	0	0	0	0	0	0	0	0	0	0	0	0	0	0	0	0	0
first	Cerambycidae	Rhagonycha coreana	0	0	0	0	0	0	0	0	0	0	0	0	0	0	0	0	0	0	0	0	0	0	0	0	0	0	0	0	0	0	0	0	0	0	0	0	0	0	0	0	0	0	0	0	0	0	0
first	Cetoniidae	Dicranocephalus adamsi	0	0	0	0	0	0	0	0	0	0	0	0	0	0	0	0	0	0	0	0	0	0	0	0	0	0	0	0	0	0	0	0	0	0	0	0	0	0	0	0	0	0	0	0	0	0	0
first	Cetoniidae	Gametis jucunda	0	0	0	0	0	0	0	0	0	0	0	0	0	0	0	0	0	0	0	0	0	0	0	0	0	0	0	0	0	0	0	0	0	0	0	0	0	0	0	0	0	0	0	0	0	0	0
first	Cetoniidae	Trichinus succinctus	0	0	0	0	0	0	0	0	0	0	0	0	0	0	0	0	0	0	0	0	0	0	0	0	0	0	0	0	0	0	0	0	0	0	0	0	0	0	0	0	0	0	0	0	0	0	0
first	Chrysomelidae	Altica sp. 1	0	0	0	0	0	0	0	0	0	0	0	0	0	0	0	0	0	0	0	0	0	0	0	0	0	0	0	0	0	0	0	0	0	0	0	0	0	0	0	0	0	0	0	0	0	0	0
first	Chrysomelidae	Aphthona sp.2	0	0	0	0	0	0	0	0	0	0	0	0	0	0	0	0	0	0	0	0	0	0	0	0	0	0	0	0	0	0	0	0	0	0	0	0	0	0	0	0	0	0	0	0	0	0	1
first	Chrysomelidae	Aphthona sp.3	0	0	0	0	0	0	0	0	0	0	0	0	0	0	0	0	0	0	0	0	0	0	0	0	0	0	0	0	0	0	0	0	0	0	0	0	0	0	0	0	0	0	0	0	0	0	0
first	Chrysomelidae	Aphthona strigosa	0	0	0	0	0	0	0	0	0	0	0	0	0	0	0	0	0	0	0	0	0	0	0	0	0	0	0	0	0	0	0	0	0	0	0	0	0	0	0	0	0	0	0	0	0	0	0
first	Chrysomelidae	Argopus sp.1	0	0	0	0	0	0	0	0	0	0	0	0	0	0	0	0	0	0	0	0	0	0	0	0	0	0	0	0	0	0	0	0	0	0	0	1	0	0	0	0	0	0	0	0	0	0	0
first	Chrysomelidae	Batophila acutangula	0	0	0	0	0	0	0	0	0	0	0	0	0	0	0	1	0	0	0	0	0	0	0	0	0	0	0	0	0	0	0	0	0	0	0	0	0	0	0	0	0	0	0	0	0	0	0
first	Chrysomelidae	Cassida (Cassiduella) velaris	0	0	0	0	0	0	0	0	0	0	0	0	0	0	0	0	0	0	0	0	0	0	0	0	0	0	0	0	0	0	0	0	0	0	0	0	0	0	0	0	0	0	0	0	0	0	0
first	Chrysomelidae	Chrysolina aurichalcea	0	0	0	0	0	0	0	0	0	0	0	0	0	0	0	0	0	0	0	0	0	0	0	0	0	0	0	0	0	0	0	0	0	0	0	0	0	0	0	0	0	0	0	0	0	0	0
first	Chrysomelidae	Chrysolina sp.	0	0	0	0	0	0	0	0	0	0	0	0	0	0	0	0	0	0	0	0	0	0	0	0	0	0	0	0	0	0	0	0	0	0	0	0	0	0	0	0	0	0	0	0	0	0	0
first	Chrysomelidae	Chrysomela vigintipumetata	0	0	0	0	0	0	0	0	0	0	0	0	0	0	0	0	0	0	0	0	0	0	0	0	0	0	0	0	0	0	0	0	0	0	0	0	0	0	0	0	0	0	0	0	0	0	0
first	Chrysomelidae	Gonioctena fulva	0	0	0	0	0	0	0	0	0	0	0	0	0	0	0	0	0	0	0	0	0	0	0	0	0	0	0	0	0	0	0	0	0	0	0	0	0	0	0	0	0	0	0	0	0	0	0
first	Chrysomelidae	Lema concinnipennis	0	0	0	0	0	0	0	0	0	0	0	0	0	0	0	0	0	0	0	0	0	0	0	0	0	0	0	0	0	0	0	0	0	0	0	0	0	0	0	0	0	0	0	0	0	0	0
first	Chrysomelidae	Lema delicatula	0	0	0	0	0	0	0	0	0	0	0	0	0	0	0	0	0	0	0	0	0	0	0	0	0	0	0	0	0	0	0	0	0	0	0	0	0	0	0	0	0	0	0	0	0	0	0
first	Chrysomelidae	Lema diversa	0	0	0	0	0	0	0	0	0	0	0	0	0	0	0	0	0	0	0	0	0	0	0	0	0	0	0	0	0	0	0	0	0	0	0	0	0	0	0	0	0	0	0	0	0	0	0
first	Chrysomelidae	Longitarsus sp.1	0	0	0	0	0	0	0	0	0	0	0	0	0	0	0	0	0	0	0	0	0	0	0	0	0	0	0	0	0	0	0	0	0	0	0	0	0	0	0	0	0	0	0	0	0	0	0
first	Chrysomelidae	Luperomorpha pryeri	0	0	0	0	0	0	0	0	0	0	0	0	0	0	0	0	0	0	0	0	0	0	0	0	0	0	0	0	0	0	0	0	0	0	0	0	0	0	0	0	0	0	0	0	0	0	0
first	Chrysomelidae	Luperus sp	0	0	0	0	0	0	0	0	0	0	0	0	0	0	0	1	0	0	0	0	0	0	0	0	0	0	0	0	0	0	0	0	0	0	0	0	0	0	0	0	0	0	0	0	0	0	0
first	Chrysomelidae	Monolepta dichroa	0	0	0	0	0	0	0	0	0	0	0	0	0	0	0	0	0	0	0	0	0	0	0	0	0	0	0	0	0	0	0	0	0	0	0	0	0	0	0	0	0	0	0	0	0	0	0
first	Chrysomelidae	Monolepta shirozui	0	0	0	0	0	0	0	0	0	0	0	0	0	0	0	0	0	0	0	0	0	0	0	0	0	0	0	0	0	0	0	0	0	0	0	0	0	0	0	0	0	0	0	0	0	0	0
first	Chrysomelidae	Pagria signata	0	0	0	0	0	0	0	0	0	0	0	0	0	0	0	0	0	0	0	0	0	0	0	0	0	0	0	0	0	0	0	0	0	0	0	0	0	0	0	0	0	0	0	0	0	0	0
first	Chrysomelidae	Paridea angulicollis	0	0	0	0	0	0	0	0	0	0	0	0	0	0	0	0	0	0	0	0	0	0	0	0	0	0	0	0	0	0	0	0	0	0	0	0	0	0	0	0	0	0	0	0	0	0	0
first	Chrysomelidae	Psylliodes sp.1	0	0	0	0	0	0	0	0	0	0	0	0	0	0	0	0	0	0	0	0	0	0	0	0	0	0	0	0	0	0	0	0	0	0	0	0	0	0	0	0	0	0	0	0	0	0	0
first	Chrysomelidae	Pyrrhalta sp.	0	0	0	0	0	0	0	0	0	0	0	0	0	0	0	0	0	0	0	0	0	0	0	0	0	0	0	0	0	0	0	0	0	0	0	0	0	0	0	0	0	0	0	0	0	0	0
first	Chrysomelidae	Sangariola pumctatostriata	0	0	0	0	0	0	0	0	0	0	0	0	0	0	0	0	0	0	0	0	0	0	0	1	0	0	0	0	0	0	0	0	0	0	0	0	0	0	0	0	0	0	0	0	0	0	0
first	Chrysomelidae	Syneta adamsi	0	0	0	0	0	0	0	0	0	0	0	0	0	0	0	0	0	0	0	0	0	0	0	0	0	0	0	0	0	0	0	0	0	0	0	0	0	0	0	0	0	0	0	0	0	0	0
first	Chrysomelidae	Trichochrysea japana	0	0	0	0	0	0	0	0	0	0	0	0	0	0	0	0	0	0	0	0	0	0	0	0	0	0	0	0	0	0	0	0	0	0	0	0	0	0	0	0	0	0	0	0	0	0	0
first	Cleridae	Opilio mollis	0	0	0	0	0	0	0	0	0	0	0	0	0	0	0	0	0	0	0	0	0	0	0	0	0	0	0	0	0	0	0	0	0	0	0	0	0	0	0	0	0	0	0	0	0	0	0
first	Coccinellidae	Epilachna Quadricollis	0	0	0	0	0	0	0	0	0	0	0	0	0	0	0	0	0	0	0	0	0	0	0	0	0	0	0	0	0	0	0	1	0	0	0	0	0	0	0	0	0	0	0	0	0	0	0
first	Coccinellidae	Scymnus sp.1	0	0	0	0	0	0	0	0	0	0	0	0	0	0	0	0	0	0	0	0	0	0	0	0	0	0	0	0	0	0	0	0	0	0	0	0	0	0	0	0	0	0	0	0	0	0	0
first	Cryptophagidae	Cryptophagus sp. 1	0	0	0	0	0	1	0	0	0	0	0	0	0	0	0	0	0	0	0	0	0	12	0	8	1	0	0	0	0	0	0	0	0	0	0	0	0	0	0	0	0	0	0	0	0	0	0
first	Curculionidae	Acallinus tuberculatus	0	0	0	0	0	0	0	0	0	0	0	0	0	0	0	0	0	0	0	0	0	0	0	0	0	0	0	0	0	0	0	0	0	0	0	0	0	0	0	0	0	0	0	0	0	0	0
first	Curculionidae	Anosimus decoratus	0	0	0	0	0	0	0	0	0	0	0	0	0	0	0	0	0	0	0	0	0	0	0	0	0	0	0	0	0	0	0	0	1	0	0	0	0	0	0	0	0	0	0	0	0	0	0
first	Curculionidae	Anthinobaris dispilota	0	0	0	0	0	0	0	0	0	1	0	1	0	0	0	0	0	0	0	0	0	0	0	0	0	0	0	0	0	0	0	0	0	0	0	0	0	0	0	0	0	0	0	0	0	0	0
first	Curculionidae	Anthonomus phyllocola	0	0	0	0	0	0	0	0	0	0	0	0	0	0	0	0	0	0	0	0	0	0	0	0	0	0	0	0	0	0	0	0	0	0	0	0	0	0	0	0	0	0	0	0	0	0	0
first	Curculionidae	Asphalmus japonicus	0	0	0	0	0	13	0	0	0	0	0	1	0	2	1	2	0	0	0	0	0	2	0	0	0	0	0	0	0	0	0	0	0	0	0	0	0	0	0	0	0	0	0	0	0	0	0
first	Curculionidae	Carcilia tenuistriata	0	0	0	0	0	0	0	0	0	0	0	0	0	0	0	0	0	0	0	0	0	0	0	0	0	0	0	0	0	0	0	0	0	0	0	0	0	0	0	0	0	0	0	0	0	0	0
first	Curculionidae	Catapionus viridimetallicus	0	0	0	0	0	0	0	0	0	0	0	0	0	0	0	0	0	0	0	0	0	0	0	0	0	0	0	0	0	0	0	0	0	0	0	0	0	0	0	0	0	0	0	0	0	0	0
first	Curculionidae	Curculio distinguendus	0	0	0	0	0	0	0	0	0	0	0	0	0	0	1	0	0	0	0	0	0	0	0	0	0	0	0	0	0	0	0	0	0	0	0	0	0	0	0	0	0	0	0	0	0	0	0
first	Curculionidae	Curculio sikkimensis	0	0	0	0	0	0	0	0	0	0	0	0	0	0	0	0	0	0	0	0	0	0	0	0	0	0	0	0	1	0	0	0	0	0	0	0	0	0	0	0	0	0	0	0	0	0	0
first	Curculionidae	Curculio styracis	0	0	0	0	0	0	0	0	0	0	0	0	0	0	0	0	0	0	0	0	0	0	0	0	0	0	0	0	0	0	0	0	0	0	0	0	0	0	0	0	0	0	0	0	0	0	0
first	Curculionidae	Cyphicerinus tessellatus	0	0	0	0	0	0	0	0	0	0	0	0	1	0	0	0	0	0	0	0	0	0	0	0	0	0	0	0	0	0	0	0	1	0	0	0	0	0	0	0	0	0	0	0	0	0	0
first	Curculionidae	Cyrtepistomus castaneus	0	1	0	0	0	0	0	1	0	0	0	0	0	0	0	0	0	0	0	0	2	0	0	0	0	0	0	0	0	0	0	1	2	3	0	0	0	0	0	0	0	0	0	0	0	0	0
first	Curculionidae	Dactylotus koreanus	0	0	0	0	0	0	0	0	0	0	0	0	0	0	0	0	0	0	0	0	0	0	0	0	0	0	0	0	0	0	0	0	0	0	0	0	0	0	0	0	0	0	0	0	0	0	0
first	Curculionidae	Enaptorrhinus granulatus	0	0	1	0	0	1	0	0	0	0	0	2	0	0	0	0	0	0	0	0	0	0	0	0	0	0	0	0	0	0	0	0	0	0	0	0	0	0	0	0	0	0	0	0	0	0	0
first	Curculionidae	Episomus turritus	0	0	0	0	0	0	0	0	0	0	0	0	0	0	0	0	0	0	0	0	0	0	0	0	0	0	0	0	0	0	0	0	0	0	0	0	0	0	0	0	0	0	0	0	0	0	0
first	Curculionidae	Hylobitelus haroldi	0	0	0	0	0	0	0	0	0	5	0	0	0	0	1	0	0	0	0	0	0	0	1	1	1	0	0	0	0	0	4	0	0	0	1	1	0	1	1	0	0	0	0	1	1	0	0
first	Curculionidae	Hyperaxis fasciata	0	0	0	0	0	0	0	0	0	0	0	0	0	0	0	0	0	1	0	0	0	0	0	0	0	0	0	0	0	0	0	0	0	0	0	0	0	0	0	0	0	0	0	0	0	0	0
first	Curculionidae	Koreoculio antennatus	0	0	0	0	0	0	0	0	0	0	0	0	0	0	0	0	0	0	0	0	0	0	0	0	0	0	0	0	0	0	0	0	0	0	0	0	0	0	0	0	0	0	0	0	0	0	0
first	Curculionidae	Lepidepistomodes griseoides	0	0	0	0	0	0	0	0	0	0	0	0	0	0	0	0	0	0	0	0	0	0	0	0	0	0	0	0	0	0	0	0	0	0	0	0	0	0	0	0	0	0	0	0	0	0	0
first	Curculionidae	Listroderes costirostris	0	0	0	0	0	0	0	0	0	0	0	0	0	0	0	0	0	0	0	0	0	0	0	0	0	0	0	0	0	0	0	0	0	0	0	0	0	0	0	0	0	0	0	0	1	0	0
first	Curculionidae	Lixus acutipennis	0	0	0	0	0	0	0	0	0	0	0	0	0	0	0	0	0	0	0	0	0	0	0	0	0	0	0	0	0	0	0	0	0	0	0	0	0	0	0	0	0	0	0	0	0	0	0
first	Curculionidae	Macrocorynus elegantulus	0	0	0	0	0	0	0	1	0	0	0	0	0	0	0	0	0	0	0	0	0	0	0	0	0	0	0	0	0	0	0	0	0	0	0	0	0	0	0	0	0	0	0	0	0	0	0
first	Curculionidae	Macrocorynus viriabilis	0	0	0	0	0	0	0	0	0	0	0	0	0	0	0	0	0	0	0	0	0	0	0	0	0	0	0	0	0	0	0	0	0	0	0	0	0	0	0	0	0	0	0	0	0	0	0
first	Curculionidae	Magdalis flavicornis	0	0	0	0	0	0	0	0	0	0	0	0	0	0	0	0	0	0	0	0	0	0	0	0	0	0	0	0	0	0	0	0	0	0	0	0	0	0	0	0	0	0	0	0	0	0	0
first	Curculionidae	Metialma (Metialma) signifera	0	0	0	0	0	0	0	0	0	0	0	0	0	0	0	0	0	0	0	0	0	0	0	0	0	0	0	0	0	0	0	0	0	0	0	0	0	0	0	0	0	0	0	0	0	0	0
first	Curculionidae	Miarus atricolor	0	0	0	0	0	0	0	0	0	0	0	0	0	0	0	0	0	0	0	0	0	0	0	0	0	0	0	0	0	0	0	0	0	0	0	0	0	0	0	0	0	0	0	0	0	0	0
first	Curculionidae	Myosides seriehispidus	0	0	0	0	0	1	0	0	0	0	0	1	0	0	0	0	0	0	0	0	0	0	0	0	0	0	0	0	0	0	0	0	0	0	0	0	0	0	0	0	0	0	0	0	0	0	0
first	Curculionidae	Niphades verrucosus	0	0	0	0	0	0	0	0	0	0	0	0	0	0	0	0	0	0	0	0	0	0	0	0	0	0	0	0	0	0	0	0	0	0	0	0	0	0	0	0	0	0	0	1	0	0	0
first	Curculionidae	Nothomyllocerus illitus	0	0	0	0	0	0	0	0	0	0	0	0	0	0	0	0	0	0	0	0	0	0	0	0	0	0	0	0	0	0	0	0	0	0	0	0	0	0	0	0	0	0	0	0	0	0	0
first	Curculionidae	Pimelocerus sp.1	0	0	0	0	0	0	0	0	0	0	0	0	0	0	0	0	0	0	0	0	0	0	0	0	0	0	0	0	0	0	0	0	0	0	0	0	0	0	0	0	0	0	0	0	0	0	0
first	Curculionidae	Pissodes obscurus	0	0	0	0	0	0	0	0	0	0	0	0	0	0	0	0	0	0	0	0	0	0	0	0	0	0	0	0	0	0	0	0	0	0	0	1	0	0	0	0	0	0	0	0	0	0	0
first	Curculionidae	Protacallinus sp.1	0	0	0	0	0	0	0	0	0	0	0	0	0	0	0	1	0	0	0	0	0	0	0	0	0	0	0	0	0	0	0	0	0	0	0	0	0	0	0	0	0	0	0	0	0	0	0
first	Curculionidae	Pseudocneorhinus adamsi	1	0	0	0	0	1	0	0	0	0	0	0	0	0	0	1	0	0	0	1	0	0	0	0	0	0	0	0	0	0	0	0	0	0	0	0	0	0	0	1	0	0	0	0	0	0	0
first	Curculionidae	Pseudocneorhinus obesus	0	0	0	0	0	0	0	0	0	0	0	0	0	0	0	0	0	0	0	0	0	0	0	0	0	0	0	0	0	0	0	0	0	0	0	0	0	0	0	0	0	0	0	0	0	0	0
first	Curculionidae	Pseudocneorhinus setosus	2	0	0	1	1	2	0	1	1	2	0	0	0	0	0	0	0	0	0	1	0	0	0	0	2	1	0	0	0	0	1	1	1	0	0	0	0	1	0	0	0	0	0	0	0	0	0
first	Curculionidae	Rhadinopus confinis	0	0	0	0	0	0	0	0	0	0	0	0	0	0	0	0	0	0	0	0	0	0	0	0	0	0	0	0	0	0	0	0	0	0	0	0	0	0	0	0	0	0	0	0	0	0	0
first	Curculionidae	Shirahoshizo insidiosus	0	0	0	0	0	0	0	0	0	0	0	0	0	0	0	0	0	0	0	0	0	0	0	1	0	0	0	0	0	0	0	0	0	0	0	0	0	0	0	0	0	0	0	0	0	0	0
first	Curculionidae	Shirahoshizo rufescens	0	0	0	0	0	0	0	0	0	0	0	1	0	0	0	0	0	0	0	0	0	0	0	0	1	0	0	0	0	0	0	0	0	0	0	0	0	1	0	0	0	0	0	1	0	0	0
first	Curculionidae	Simulatacalles pustulosus	0	0	0	0	0	0	0	0	0	0	0	0	0	0	0	0	0	0	0	0	0	0	0	0	1	0	0	0	0	0	0	0	0	0	0	0	0	0	0	0	0	0	0	0	0	0	0
first	Curculionidae	Trachyphilus sordidus	0	0	0	0	0	0	0	0	0	0	0	0	0	0	0	0	0	0	0	0	0	0	0	0	0	0	0	0	0	0	0	0	0	0	0	0	0	0	0	0	0	1	0	0	0	0	0
first	Dermestidae	Dermestidae sp. 1	0	0	0	0	0	0	0	0	0	0	0	0	0	0	0	0	0	0	0	0	0	0	0	0	0	0	0	0	0	0	0	0	0	0	0	0	0	0	0	0	0	0	0	0	0	0	0
first	Discolomidae	Aphanocephalus hemisphaericus	0	0	0	0	0	0	0	0	0	0	0	0	0	0	0	0	0	0	0	0	0	0	0	0	0	0	0	0	0	0	0	0	0	0	0	0	0	0	0	0	0	0	0	0	0	0	0
first	Dryophthoridae	Dryophthorus corticalis	0	0	0	0	0	0	0	0	0	0	0	0	0	0	0	0	0	0	0	0	0	0	0	0	0	0	0	0	0	0	0	0	0	0	0	0	0	0	0	0	0	0	0	0	0	0	0
first	Dryophthoridae	Sipalinus gigas	0	0	0	0	0	0	0	0	0	0	0	0	0	0	0	0	0	0	0	0	0	0	0	1	1	0	0	0	0	0	0	0	0	0	0	0	1	0	0	0	0	0	0	0	0	0	0
first	Elateridae	Agrypnus argillaceus	0	0	0	0	0	0	0	0	0	0	0	0	0	0	0	0	0	0	0	0	0	0	0	0	0	0	0	0	0	0	0	0	0	0	0	0	0	0	0	0	0	0	0	0	0	0	0
first	Elateridae	Agrypnus binodulus	0	0	0	0	0	0	0	0	0	0	0	0	0	0	0	0	0	0	0	0	0	0	0	0	1	0	0	0	1	0	0	1	0	0	0	0	0	0	0	0	0	0	0	0	0	0	0
first	Elateridae	Ampedus sp.1	0	0	0	0	0	0	0	0	0	0	0	0	0	0	0	0	0	0	0	0	0	0	0	0	0	0	0	0	0	0	0	0	0	0	0	0	0	0	0	0	0	0	0	0	0	0	0
first	Elateridae	Chiagosinus vittiger	0	0	0	0	0	0	0	0	0	0	0	0	0	0	0	0	0	0	0	0	0	0	0	0	0	0	0	0	0	0	0	0	0	0	0	0	0	0	0	0	0	0	0	0	0	0	0
first	Elateridae	Corymbitodes sp.1	0	0	0	0	0	0	0	0	0	0	0	0	0	0	0	0	0	0	0	0	0	0	0	1	0	0	0	0	0	0	0	0	0	0	0	0	0	0	0	0	0	0	0	0	0	0	0
first	Elateridae	Elateridae sp. 3	0	0	0	0	0	0	0	0	0	0	0	0	0	0	0	0	0	0	0	0	0	1	0	0	0	0	0	0	0	0	0	0	0	0	0	0	0	0	0	0	0	0	0	0	0	0	0
first	Elateridae	Hemicrepidius coreanus	0	0	0	0	0	0	0	0	0	0	0	0	0	1	0	0	0	0	0	0	0	0	0	0	0	0	0	0	0	0	0	0	0	0	0	0	0	0	0	0	0	0	0	0	0	0	0
first	Elateridae	Hemicrepidius oblongus	0	0	0	0	0	0	0	0	0	0	0	0	0	1	0	0	0	0	0	0	0	0	0	0	0	0	0	0	0	0	0	0	0	0	0	0	0	0	0	0	0	0	0	0	0	0	0
first	Elateridae	Megapenthes sp.1	0	0	0	0	0	0	0	0	0	0	0	0	0	0	0	0	0	0	0	0	0	0	0	0	0	0	0	0	0	0	0	0	0	0	0	0	0	0	0	0	0	0	0	0	0	0	0
first	Elateridae	Melanotus cete	0	0	0	0	0	0	0	0	0	0	0	0	0	0	0	0	0	0	0	0	0	0	0	0	0	0	0	0	0	0	0	0	0	0	0	0	0	0	0	0	0	0	0	0	0	0	0
first	Elateridae	Melanotus coreanus	0	0	0	0	0	0	0	0	0	0	0	0	0	0	0	0	0	0	0	0	0	0	0	0	0	0	0	0	0	0	0	0	0	0	0	0	0	0	0	0	0	0	0	0	0	0	0
first	Elateridae	Melanotus cribricollis	0	0	0	0	0	0	0	0	0	0	0	0	0	0	0	0	0	0	0	0	0	0	0	0	0	0	0	0	0	0	0	0	0	0	0	0	0	0	0	0	0	0	0	0	0	0	0
first	Elateridae	Mulsanteus junior	0	0	0	0	0	0	0	0	0	0	0	0	0	0	0	0	0	0	0	0	0	0	0	0	0	0	0	0	0	0	0	0	0	0	0	0	0	0	0	0	0	0	0	0	0	0	0
first	Elateridae	Pectocera fortunei	0	0	0	0	0	0	0	0	0	0	0	0	0	0	0	0	0	0	0	0	0	0	0	0	0	0	0	0	0	0	0	0	0	0	0	0	0	0	0	0	0	0	0	0	0	0	0
first	Elateridae	Selatosomus puberulus	0	0	0	0	0	0	0	0	0	0	0	0	0	0	0	0	0	0	0	0	0	0	0	0	0	0	0	0	0	0	0	0	0	0	0	0	0	0	0	0	0	0	0	0	0	0	0
first	Elateridae	Selatotomus puncticollis	0	0	0	0	0	0	0	0	0	0	0	0	0	0	0	0	0	0	0	0	0	0	0	0	0	0	0	0	0	0	0	0	0	0	0	0	0	0	0	0	0	0	0	0	0	0	0
first	Elateridae	Silesis musculus	0	0	0	0	0	0	0	0	0	0	0	0	0	0	0	0	0	0	0	0	0	0	0	0	0	0	0	0	0	0	0	0	0	0	0	0	0	0	0	0	0	0	0	0	0	0	0
first	Elateridae	Spheniscosomus cete	0	0	0	0	0	1	0	0	0	0	0	0	0	0	0	0	0	0	0	0	0	0	0	0	0	0	0	0	0	0	0	0	0	0	0	0	0	0	0	0	0	0	0	0	0	0	0
first	Endomychidae	Cymbachus koreanus	0	0	0	0	0	0	0	0	0	0	0	0	0	0	0	0	0	0	0	0	0	0	0	0	0	0	0	0	0	0	0	0	0	0	0	0	0	0	0	0	0	0	0	0	0	0	0
first	Endomychidae	Dapsa sp.1	0	0	0	0	0	0	0	0	0	0	0	0	0	0	0	0	0	0	0	0	0	0	0	0	0	0	0	0	0	0	0	0	0	0	0	0	0	0	0	0	0	0	0	0	0	0	0
first	Endomychidae	Lycoperdina castaneipennis	0	0	0	0	0	0	0	0	0	0	0	0	0	1	0	0	0	0	0	0	0	0	0	1	0	0	0	0	0	0	0	0	0	0	0	0	0	0	0	0	0	0	0	0	0	0	0
first	Erirhinidae	Lissorhoptrus oryzophilus	0	0	0	0	0	1	0	0	0	0	0	0	0	0	0	0	0	0	0	0	0	0	0	2	0	0	0	0	0	0	0	0	0	1	0	0	0	0	0	0	0	0	0	0	0	0	0
first	Erotylidae	Dacne picta	0	0	0	0	0	0	0	0	0	0	0	0	0	0	0	0	0	0	0	0	0	0	0	0	0	0	0	0	0	0	0	0	0	0	0	0	0	0	0	0	0	0	0	0	0	0	0
first	Geotrupidae	Bolbelasmus coreanus	0	0	0	0	0	0	0	0	0	0	0	0	0	0	0	0	0	0	0	0	0	0	0	0	0	0	0	0	0	0	0	0	1	0	0	0	0	0	0	0	0	0	0	0	0	0	0
first	Geotrupidae	Chromogeotrupes auratus	0	0	0	0	0	0	0	0	0	0	0	0	0	0	0	0	0	0	0	0	0	0	0	0	0	0	0	0	0	0	0	0	0	0	0	0	0	0	0	0	0	0	0	0	0	0	0
first	Histeridae	Carcinops pumilio	0	0	0	0	0	0	0	0	0	0	0	0	0	0	0	0	0	0	0	0	0	0	0	0	0	0	0	0	0	0	0	0	0	0	0	0	0	0	0	0	0	0	0	0	0	0	0
first	Histeridae	Eulomalus sp.1	0	0	0	0	0	0	0	0	0	0	0	0	0	0	0	0	0	0	0	0	0	0	0	0	0	0	0	0	0	0	0	0	0	0	0	0	0	0	0	0	0	0	0	0	0	0	0
first	Histeridae	Hister congener	0	0	0	0	0	0	0	0	0	0	0	5	0	0	0	0	0	0	0	0	0	0	0	0	0	0	0	0	0	0	0	0	0	0	0	0	0	0	0	0	0	0	0	0	0	0	0
first	Histeridae	Margarinotus niponicus	0	0	0	0	0	0	0	0	0	0	0	48	1	0	0	0	0	0	0	0	0	7	0	0	10	0	0	0	0	0	0	0	0	0	0	6	10	0	0	0	0	0	0	0	0	1	0
first	Histeridae	Niposoma lewisi	0	0	0	0	0	0	0	0	0	0	0	0	0	0	0	0	0	0	0	0	0	0	0	0	0	0	0	0	0	0	0	0	0	0	0	0	0	0	0	0	0	0	0	0	0	0	0
first	Hydrophilidae	Cercyon sp.1	0	0	0	0	0	1	0	0	0	2	0	1	0	0	1	2	0	0	0	0	1	3	0	0	1	0	0	0	0	0	0	0	1	0	0	27	0	0	0	1	0	1	0	0	0	0	1
first	Lagriidae	Cerogria janthinipennis	0	0	0	0	0	0	0	0	0	0	0	0	0	0	0	0	0	0	0	0	0	0	0	0	0	0	0	0	0	0	0	0	0	0	0	0	0	0	0	0	0	0	0	0	0	0	0
first	Lagriidae	Lagria nigricollis	0	0	0	0	0	0	0	0	0	0	0	0	0	0	0	0	0	0	0	0	0	0	0	0	0	0	0	0	0	0	0	0	0	0	0	0	0	0	0	0	0	0	0	0	0	0	1
first	Lagriidae	Luprops orientalis	0	0	0	0	0	0	0	0	0	0	0	0	0	0	0	0	0	0	0	0	0	0	0	0	0	0	0	0	0	0	0	0	0	0	0	0	0	0	0	0	0	0	0	0	0	0	0
first	Lathridiidae	Cortinicara sp.1	0	0	0	0	0	0	0	0	0	0	0	0	0	0	0	0	0	0	0	0	0	0	0	0	0	0	0	0	0	0	0	0	0	0	0	0	0	0	0	0	0	0	0	0	0	0	0
first	Leiodidae	Catopodes fuscifrons	0	0	0	0	0	0	0	0	0	0	0	0	0	0	0	0	0	0	0	0	0	1	0	0	0	0	0	0	0	0	0	0	0	0	0	0	1	0	0	0	0	0	0	0	0	0	0
first	Leiodidae	Catops spp.	0	0	0	0	0	0	0	0	0	0	0	0	2	1	0	0	0	0	0	0	0	14	0	2	1	0	0	0	0	0	0	0	0	0	0	0	0	0	0	0	0	0	1	0	0	0	0
first	Leiodidae	Pseudoliodes sp.1	0	0	0	0	0	0	0	0	0	0	0	0	0	0	0	0	0	0	0	0	0	2	0	0	0	0	0	0	0	0	0	0	0	0	0	0	1	1	0	1	0	0	2	0	0	0	1
first	Lucanidae	Dorcus consentaneus	0	0	0	0	0	0	0	0	0	0	0	0	0	0	0	0	0	0	0	0	0	0	0	0	0	0	0	0	0	0	0	0	0	0	0	0	0	0	0	0	0	0	0	0	0	0	0
first	Lucanidae	Dorcus rectus	0	0	0	0	0	0	0	0	0	1	0	0	0	0	0	0	0	0	0	0	0	0	0	0	0	0	0	0	0	0	0	0	0	0	0	0	0	0	0	0	0	0	0	0	0	0	0
first	Lucanidae	Dorcus titanus	0	0	0	0	0	0	0	0	0	0	0	0	0	0	0	0	0	0	0	0	0	0	0	0	0	0	0	0	0	0	0	0	0	0	0	0	0	0	0	0	0	0	0	0	0	0	0
first	Lucanidae	Platycerus hongwonpyoi	0	0	0	0	0	0	0	0	0	0	0	0	0	0	0	0	0	0	0	0	0	0	0	0	0	0	0	0	0	0	0	0	0	0	0	0	0	0	0	0	0	0	0	0	0	0	0
first	Lycidae	Benibotarus spinicoxis	0	0	0	0	0	0	0	0	0	0	0	0	0	0	0	0	0	0	0	0	0	0	0	0	0	0	0	0	0	0	0	0	0	0	0	0	0	0	0	0	0	0	0	0	0	0	0
first	Lycidae	Platycis nasutus	0	0	0	0	0	0	0	0	0	0	0	0	0	0	0	0	0	0	0	0	0	0	0	0	0	0	0	0	0	0	0	0	0	0	0	0	0	0	0	0	0	0	0	0	0	0	0
first	Melandryidae	Orchesia imitans	0	0	0	0	0	0	0	0	0	0	0	0	0	0	0	0	0	0	0	0	0	0	0	0	0	0	0	0	0	0	0	0	0	0	0	0	0	0	0	0	0	0	0	0	0	0	0
first	Melandryidae	Orchesia sp.1	0	0	0	0	0	0	0	0	0	0	0	0	0	0	0	0	0	0	0	0	0	0	0	0	0	0	0	0	0	0	0	0	0	0	0	0	0	0	0	0	0	0	0	0	0	0	0
first	Melolonthidae	Adoretus hirsutus	0	0	0	0	0	0	0	0	0	0	0	0	0	0	0	0	0	0	0	0	0	0	0	0	0	0	0	0	0	0	0	0	0	0	0	0	0	0	0	0	0	0	0	0	0	0	0
first	Melolonthidae	Adoretus tenuimaculatus	0	0	0	0	0	0	0	0	0	0	0	0	0	0	0	0	0	0	0	0	0	0	0	1	0	0	0	0	0	0	0	0	0	0	0	0	0	0	0	0	0	0	0	0	0	0	0
first	Melolonthidae	Apogonia cupreoviridis	0	0	0	0	0	0	0	0	0	0	0	0	0	0	0	0	0	0	0	0	0	0	0	0	0	0	0	0	0	0	0	0	0	0	0	0	0	0	0	0	0	0	0	0	0	0	0
first	Melolonthidae	Bromius obscurus	0	0	0	0	0	0	0	0	0	0	0	0	0	0	0	0	0	0	0	0	0	0	0	0	0	0	0	0	0	0	0	0	0	0	0	0	0	0	0	0	0	0	0	0	0	0	0
first	Melolonthidae	Gastrosenica herzi	0	0	0	0	0	1	0	0	0	0	0	0	0	0	0	0	0	0	0	0	0	0	0	0	0	0	0	0	0	0	0	0	0	0	0	0	0	0	0	0	0	0	0	0	0	0	0
first	Melolonthidae	Heptophylla picea	0	0	0	0	0	0	1	0	0	0	0	0	0	0	0	0	0	0	0	0	0	0	0	0	4	0	0	0	0	0	0	0	0	0	0	0	0	0	0	0	0	0	0	0	0	0	0
first	Melolonthidae	Hilyotrogus bicoloreus	0	0	0	0	0	0	0	0	0	0	0	0	0	0	0	0	0	0	0	0	0	0	0	0	0	0	0	0	0	0	0	0	0	0	0	0	0	0	0	0	0	0	0	0	0	0	0
first	Melolonthidae	Holotrichia diomphalia	0	0	0	0	0	0	0	0	0	0	0	0	0	0	0	0	0	0	0	0	0	0	0	0	0	0	0	0	0	0	0	0	0	0	0	0	0	0	0	0	0	0	0	0	0	0	0
first	Melolonthidae	Holotrichia parallela	0	0	0	0	0	0	0	0	0	0	0	0	0	0	0	0	0	0	0	0	0	0	0	0	0	0	0	0	0	0	0	0	0	0	0	0	0	0	0	0	0	0	0	0	0	0	0
first	Melolonthidae	Maladera cariniceps	0	0	0	0	0	0	0	0	0	0	0	0	0	0	0	0	0	0	0	0	0	0	0	0	0	0	0	0	0	0	0	0	0	0	0	0	0	0	0	0	0	0	0	0	0	0	0
first	Melolonthidae	Maladera coreana	0	0	0	0	0	0	0	0	0	0	0	0	0	0	0	0	0	0	0	0	0	0	0	0	0	0	0	0	0	0	0	0	0	0	0	0	0	0	0	0	0	0	0	0	0	0	0
first	Melolonthidae	Maladera holosericea	2	2	12	8	4	11	1	0	0	1	2	6	0	0	0	0	6	12	0	5	1	15	2	12	4	0	1	0	4	7	5	1	2	1	3	6	2	5	6	2	2	0	1	3	3	3	5
first	Melolonthidae	Sericania fuscolineata	0	0	0	0	0	0	0	0	0	0	0	0	0	0	0	0	0	0	0	0	0	1	0	1	0	0	0	0	0	0	0	0	0	0	0	0	0	0	0	0	0	0	0	0	0	0	0
first	Melolonthidae	Sericania koryoensis	0	0	0	0	0	0	0	0	0	0	0	0	0	0	0	0	0	0	0	0	0	0	0	0	0	0	0	0	0	0	0	0	0	0	0	0	0	0	0	0	0	0	0	0	0	0	0
first	Melolonthidae	Sophrops striata	0	0	0	0	0	2	0	0	0	0	0	1	0	0	0	0	0	0	0	1	0	0	0	0	0	0	0	0	0	0	0	0	0	0	1	0	0	0	0	0	0	0	0	0	0	0	0
first	Mordellidae	Mordellidae sp.1	0	0	0	0	0	0	0	0	0	0	0	0	0	0	0	0	0	0	0	0	0	0	0	0	0	0	0	0	0	0	0	0	0	0	0	0	0	0	0	0	0	0	0	0	0	0	0
first	Mordellidae	Mordellistena sp. 1	0	0	0	0	0	0	0	0	0	0	0	0	0	0	0	0	0	0	0	0	0	0	0	0	0	0	0	0	0	0	0	0	0	0	0	0	0	0	0	0	0	0	0	0	0	0	0
first	Mordellidae	Mordellistena sp. 2	0	0	0	0	0	0	0	0	0	0	0	0	0	0	0	0	0	0	0	0	0	0	0	0	0	0	0	0	0	0	0	0	0	0	0	0	0	0	0	0	0	0	0	0	0	0	0
first	Mordellidae	Mordellistena sp. 3	0	0	0	0	0	0	0	0	0	0	0	0	0	0	0	0	0	0	0	0	0	0	0	0	0	0	0	0	0	0	0	0	0	0	0	0	0	0	0	0	0	0	0	0	0	0	0
first	Nitidulidae	Aethina inconspicua	0	0	0	0	0	0	0	0	0	0	0	0	0	0	0	0	0	0	0	0	0	0	0	0	0	0	0	0	0	0	0	0	0	0	0	0	0	0	0	0	0	0	0	0	0	0	0
first	Nitidulidae	Epuraea sp.	0	0	0	0	0	0	0	0	0	0	0	0	0	0	0	0	0	0	0	0	0	0	0	0	0	0	0	0	0	0	0	0	0	0	0	0	0	0	0	0	0	0	0	0	0	0	0
first	Nitidulidae	Epuraea sp.1	0	0	0	0	0	0	0	0	0	0	0	0	0	0	0	0	0	0	0	0	0	0	0	0	0	0	0	0	0	0	0	0	0	0	0	0	0	0	0	0	0	0	0	0	0	0	0
first	Nitidulidae	Ipidia variolosa	0	0	0	0	0	0	0	0	0	0	0	1	0	0	0	0	0	0	0	0	0	0	0	0	0	0	0	0	0	0	0	0	0	0	0	0	0	0	0	0	0	0	0	0	0	0	0
first	Nitidulidae	Lasiodactylus sp. 1	0	0	0	0	0	0	0	0	0	0	0	0	0	0	0	0	0	0	0	0	0	0	0	0	0	0	0	0	0	0	0	0	0	0	0	0	0	0	0	0	0	0	0	0	0	0	0
first	Nitidulidae	Nitidulidae sp. 7	0	0	0	0	0	0	0	0	0	0	0	0	0	0	0	0	0	0	0	0	0	0	0	1	0	0	0	0	0	0	0	0	1	0	0	0	0	0	0	0	0	0	0	0	0	0	0
first	Nitidulidae	Pallodes umbratilis	0	0	0	0	0	0	0	0	0	0	0	1	0	0	0	0	0	0	0	0	0	0	0	0	0	0	0	0	0	0	0	0	0	0	0	0	0	0	0	0	0	0	0	0	0	0	0
first	Nitidulidae	Phenolia picta	0	0	0	0	0	0	0	0	0	0	0	0	0	0	0	0	0	0	0	0	0	0	0	0	0	0	0	0	0	0	0	0	0	0	0	0	0	0	0	0	0	0	0	0	0	0	0
first	Nitidulidae	Physoronia hilleri	0	0	0	0	0	1	0	0	0	0	0	0	0	0	0	0	0	0	0	0	0	0	0	0	0	0	0	0	0	0	0	0	0	0	0	0	0	0	0	0	0	0	0	0	0	0	0
first	Nitidulidae	Physoronia sp.1	0	0	0	0	0	0	0	0	0	0	0	0	0	0	0	0	0	0	0	0	0	0	0	0	0	0	0	0	0	0	0	0	0	0	0	0	0	0	0	0	0	0	0	0	0	0	0
first	Nitidulidae	Physoronia unicolor	0	0	0	0	0	0	0	0	0	0	0	0	0	0	0	0	0	0	0	0	0	0	0	0	0	0	0	0	0	0	0	0	0	0	0	0	0	0	0	0	0	0	0	0	0	0	0
first	Nitidulidae	Pocadites dilatimanus	0	0	0	0	0	0	0	0	0	0	0	0	0	0	0	0	0	0	0	0	0	0	1	1	0	0	0	0	0	0	0	0	0	0	0	0	0	0	0	0	0	0	0	0	0	0	0
first	Nitidulidae	Stelidota sp.1	0	0	0	0	0	6	0	0	0	0	0	0	0	0	0	0	0	0	0	0	0	2	0	1	0	0	0	0	0	0	0	0	0	0	0	0	0	0	0	0	0	0	0	0	1	0	0
first	Oedemeridae	Chrysanthia integricollis	0	0	0	0	0	0	0	0	0	0	0	0	0	0	0	0	0	0	0	0	0	0	0	0	0	0	0	0	0	0	0	0	0	0	0	0	0	0	0	0	0	0	0	0	0	0	0
first	Oedemeridae	Nacerdes hilleri	0	0	0	0	0	0	0	0	0	0	0	0	0	0	0	0	0	0	0	0	0	0	0	0	0	0	0	0	0	0	0	0	0	0	0	0	0	0	0	0	0	0	0	0	0	0	0
first	Oedemeridae	Oedemera amurensis	0	0	0	0	0	0	0	0	0	0	0	0	0	0	0	0	0	0	0	0	0	0	0	0	0	0	0	0	0	0	0	0	0	0	0	0	0	0	0	0	0	0	0	0	0	0	0
first	Pyrochroidae	Psendopyrochroa brevitarsis	0	0	0	0	0	0	0	0	0	0	0	0	0	0	0	0	0	0	0	0	0	0	0	0	0	0	0	0	0	0	0	0	0	0	0	0	0	0	0	0	0	0	0	0	0	0	0
first	Rhynchitidae	Deporaus unicolor	0	0	0	0	0	0	0	0	0	0	0	0	0	0	0	0	0	0	0	0	0	0	0	0	0	0	0	0	0	0	0	0	0	0	0	0	0	0	0	0	0	0	0	0	0	0	0
first	Scarabaeidae	Onthophagus atripennis	3	0	1	2	1	0	1	8	0	0	0	76	0	0	0	0	0	0	0	0	1	2	2	0	2	0	0	0	1	0	1	0	0	0	0	4	2	0	0	0	0	0	0	0	0	0	0
first	Scarabaeidae	Onthophagus fodiems	1	0	0	0	0	10	0	4	0	1	0	7	0	0	0	0	1	0	1	0	1	8	2	2	3	1	0	0	7	2	0	0	0	0	0	7	0	0	2	0	0	0	0	0	0	1	0
first	Scarabaeidae	Onthophagus nitidus	0	0	0	0	0	0	0	0	0	0	0	0	0	0	0	0	0	0	0	0	0	0	0	0	0	0	0	0	0	0	0	0	0	0	0	0	0	0	0	0	0	0	0	0	0	0	0
first	Scarabaeidae	Onthophagus olsoutiett	0	0	0	0	0	0	0	0	0	0	0	0	0	0	0	0	0	0	0	0	0	0	0	0	0	0	0	0	0	0	0	0	0	1	0	0	0	0	0	0	0	0	0	0	0	0	0
first	Scarabaeidae	Onthophagus punctator	0	0	0	0	0	0	0	0	0	1	0	0	0	0	0	0	0	0	0	0	0	0	0	0	0	0	0	0	0	0	0	0	0	0	0	1	0	0	0	0	0	0	0	0	0	0	0
first	Scarabaeidae	Onthophagus uniformis	0	0	0	0	0	0	0	0	0	0	0	0	0	0	0	0	0	0	0	0	0	0	0	0	0	0	0	1	0	0	0	0	0	1	0	0	0	0	0	0	0	0	0	0	0	0	0
first	Scarabaeidae	Panelus parvulus	0	0	0	0	0	0	0	0	0	0	0	0	0	0	0	0	0	0	0	0	0	0	0	0	0	0	0	0	0	0	0	0	0	0	0	0	0	0	0	0	0	0	1	0	0	0	0
first	Scolytidae	Coccotrypes sp.1	0	0	0	0	0	0	0	0	0	0	0	0	0	0	0	0	0	0	0	0	1	0	0	1	0	0	0	0	0	0	0	0	0	0	0	0	0	0	0	1	0	0	0	0	0	0	0
first	Scolytidae	Coccotrypes sp.2	0	0	0	0	0	0	0	0	0	0	0	0	0	0	0	0	0	0	0	0	0	0	0	0	0	0	0	0	0	0	0	0	0	0	0	0	0	0	0	0	0	0	0	0	0	0	0
first	Scolytidae	Hylastes parallelus	0	0	0	0	0	0	0	0	0	0	0	0	0	0	0	0	0	0	0	0	0	0	0	0	0	0	0	0	0	0	0	0	0	0	0	0	0	0	0	0	0	0	0	0	0	0	0
first	Scolytidae	Hylastes plumbeus	0	0	0	0	0	0	0	0	0	0	0	0	0	0	0	0	0	0	0	0	0	0	0	0	0	0	0	0	0	0	0	0	0	0	0	0	0	0	0	0	0	0	0	0	0	0	0
first	Scolytidae	Tomicus piniperda	0	0	0	0	0	0	0	0	0	0	0	0	0	0	0	0	0	0	0	0	0	0	0	0	0	0	0	0	0	0	0	0	0	0	0	0	0	0	0	0	0	0	0	0	0	0	0
first	Scolytidae	Xylosandrus germanus	0	0	0	0	0	0	0	0	0	0	0	0	0	0	0	0	0	0	0	0	0	0	0	0	0	0	0	0	0	0	0	0	0	0	0	0	0	0	0	0	0	0	0	0	0	0	0
first	Silphidae	Dendroxena sexcarinata	0	0	0	0	0	0	0	0	0	0	0	0	0	0	0	0	0	0	0	0	0	1	0	0	0	1	0	0	0	0	0	0	0	0	0	0	0	0	0	0	0	0	0	0	0	0	0
first	Silphidae	Eusilpha jakowlewi	0	0	0	1	0	0	0	0	1	0	0	0	0	0	0	0	0	0	0	0	0	1	0	0	0	0	0	0	0	0	0	0	0	0	0	0	0	0	1	0	1	0	0	0	0	0	0
first	Silphidae	Nicrophorus maculifrons	0	0	0	0	0	0	0	0	0	0	0	0	0	0	0	0	0	0	0	0	0	1	0	0	0	0	0	0	0	0	0	0	0	0	0	0	0	0	0	0	0	0	0	0	0	0	0
first	Silphidae	Nicrophorus quadripunctatus	0	0	5	0	0	0	0	0	0	0	0	3	8	2	1	0	0	11	1	0	106	62	0	3	48	12	0	1	2	3	0	5	18	6	3	0	0	10	4	3	0	2	2	2	0	1	0
first	Silphidae	Nicrophorus tenipes	0	0	0	0	0	0	0	0	0	0	0	0	0	0	0	0	0	0	0	0	0	0	0	0	0	0	0	0	0	0	0	0	0	0	0	0	0	0	0	0	0	0	0	0	0	0	0
first	Silphidae	Oicsoptoma thoracium	0	0	0	0	0	0	0	0	0	0	0	0	0	0	0	0	0	0	0	0	0	0	0	0	0	0	0	0	0	0	0	0	0	0	0	0	0	0	0	0	0	0	0	0	0	0	0
first	Silphidae	Promascopus morio	0	0	8	0	0	0	0	0	0	0	0	0	0	0	0	0	0	0	0	0	0	1	0	0	8	0	0	0	0	0	0	1	1	0	0	0	0	1	0	0	0	0	0	0	0	0	0
first	Silphidae	Silpha perforata	0	0	0	0	0	0	0	0	0	0	0	0	0	0	0	0	0	0	0	0	0	0	0	0	0	0	0	0	0	0	0	0	0	0	0	0	0	0	0	0	0	0	0	0	0	0	0
first	Staphylinidae	Acrotona sp. 1	0	0	0	0	0	0	0	0	0	0	0	0	0	0	0	0	0	0	0	0	0	0	0	0	0	0	0	0	0	0	0	0	0	0	0	0	0	0	0	0	0	0	0	0	0	0	0
first	Staphylinidae	Acrotona sp. 2	0	0	0	0	0	0	0	0	0	0	0	0	0	0	0	0	0	0	0	0	0	0	0	0	0	0	0	0	0	0	0	0	0	0	0	0	0	0	0	0	0	0	0	0	0	0	0
first	Staphylinidae	Acrotona sp. 3	0	0	0	0	0	0	0	0	0	0	0	0	0	0	0	0	0	0	0	0	0	0	0	0	0	0	0	0	0	0	0	0	0	0	0	0	0	0	0	0	0	0	0	0	0	0	0
first	Staphylinidae	Agelosus weisei	0	0	0	0	0	0	0	0	0	0	0	0	0	0	0	0	0	0	0	0	0	0	0	0	0	0	0	0	0	0	0	0	0	0	0	0	0	0	0	0	0	0	0	0	0	2	0
first	Staphylinidae	Aleochara curtula	0	0	0	0	0	0	0	0	0	0	0	0	1	0	0	0	0	0	0	0	0	0	0	0	0	0	0	0	0	0	0	0	0	0	0	0	0	0	0	0	0	0	0	0	0	0	0
first	Staphylinidae	Aleocharinae sp.	0	0	0	0	0	0	0	0	0	0	0	0	1	0	0	0	0	0	0	0	0	0	0	0	0	0	0	0	0	0	0	0	0	0	0	0	0	0	0	0	0	0	0	0	0	0	0
first	Staphylinidae	Aleocharinae sp. 3	0	0	0	0	0	0	0	0	0	0	0	0	0	0	0	0	0	0	0	0	0	0	0	0	0	0	0	0	0	0	0	0	0	0	0	0	0	0	0	0	0	0	0	0	0	0	0
first	Staphylinidae	Aleocharinae sp. 4	0	0	0	0	0	0	0	0	0	0	0	0	0	0	0	0	0	0	0	0	0	0	0	0	0	0	0	0	0	0	4	0	0	0	0	0	0	0	0	0	0	0	14	0	0	0	0
first	Staphylinidae	Aleocharinae sp. 5	0	0	0	0	0	0	0	0	0	0	0	0	0	0	0	0	0	0	0	0	0	0	0	0	0	0	0	0	0	0	0	0	0	3	0	0	0	0	0	0	0	0	1	0	0	0	0
first	Staphylinidae	Algon spaericollis	0	0	0	0	0	0	1	0	0	0	0	0	0	0	0	0	1	0	0	0	0	0	0	0	0	0	0	0	0	0	0	0	0	0	0	0	0	0	0	0	0	0	0	0	0	0	0
first	Staphylinidae	Anotylus lewisius	0	0	0	0	0	0	0	0	0	0	0	0	0	0	0	0	0	0	0	0	0	0	0	0	0	0	0	0	0	0	0	0	0	0	0	0	0	0	0	0	0	0	0	0	0	0	0
first	Staphylinidae	Anotylus sp.1	0	0	0	0	0	0	0	0	0	0	0	0	0	0	3	2	0	0	0	0	0	0	0	0	0	0	0	0	0	0	0	0	0	0	0	0	0	0	0	0	0	0	0	0	0	0	0
first	Staphylinidae	Anotylus sp.1	0	0	0	0	0	0	0	0	0	0	0	0	0	0	0	0	0	0	0	0	0	0	0	0	0	0	0	0	0	0	0	0	0	1	0	20	6	1	0	0	0	0	0	0	0	0	0
first	Staphylinidae	Atheta (Dimetrota) weisei	0	0	0	0	0	0	0	0	0	1	0	0	2	1	2	0	0	0	0	1	1	0	0	0	0	0	0	0	0	0	0	0	0	1	0	2	7	0	0	0	0	0	0	0	0	0	1
first	Staphylinidae	Atheta (Microdora) sp. 1	0	0	0	0	0	0	0	0	0	0	0	0	0	0	0	0	0	0	0	0	0	0	0	0	0	0	0	0	0	0	0	0	0	0	0	0	0	0	0	0	0	0	0	0	0	0	0
first	Staphylinidae	Atheta (Microdora) sp. 2	0	0	0	0	0	0	0	0	0	0	0	0	0	0	0	0	0	0	0	0	0	0	0	0	0	0	0	0	0	0	0	0	0	0	0	0	0	0	0	0	0	0	0	0	0	0	0
first	Staphylinidae	Atheta (Microdora) sp. 3	0	0	0	0	0	0	0	0	0	0	0	0	0	0	0	0	0	0	0	0	0	0	0	0	0	0	0	0	0	0	0	0	0	0	0	0	0	0	0	0	0	0	0	0	0	0	1
first	Staphylinidae	Atheta (Microdora) sp. 5	0	0	0	0	0	0	0	0	0	0	0	0	0	0	0	0	0	0	0	0	0	0	0	0	0	0	0	0	0	0	0	0	0	0	0	0	0	0	0	0	0	0	0	0	0	0	0
first	Staphylinidae	Atheta (Microdora) spp. 1	0	0	0	0	0	0	0	0	0	1	0	0	0	0	0	0	0	0	0	0	0	0	0	0	0	0	0	0	0	0	0	0	0	0	0	0	0	0	0	0	0	0	0	0	0	0	0
first	Staphylinidae	Atheta (Microdota) sp.	0	0	0	0	0	0	0	0	0	0	0	0	0	0	0	0	0	0	0	0	0	0	0	0	0	0	0	0	0	0	0	0	0	1	0	5	1	0	0	0	0	0	0	0	0	0	0
first	Staphylinidae	Atheta sp.	0	0	0	0	0	0	0	0	0	0	0	0	0	0	1	0	0	0	0	0	0	0	0	0	0	0	0	0	0	0	0	0	0	0	0	0	0	0	0	0	0	0	0	0	0	0	0
first	Staphylinidae	Aulacocypus parvulus	0	0	0	0	0	0	0	0	0	0	0	0	0	0	0	0	2	1	0	6	0	0	1	0	12	0	0	1	4	0	0	5	0	0	0	0	1	1	0	0	1	0	0	0	0	2	0
first	Staphylinidae	Bolitobius setiger	0	0	0	0	0	1	0	0	0	0	0	0	0	0	0	0	0	0	0	0	0	0	0	0	0	0	0	0	0	0	0	0	0	0	0	0	0	0	0	0	0	0	0	0	0	0	2
first	Staphylinidae	Bolitobius sp. 1	0	0	0	0	0	0	0	0	0	0	0	0	0	0	0	0	0	0	0	0	0	0	0	0	0	0	0	0	0	0	0	0	0	0	0	0	0	0	0	0	0	0	0	0	0	0	0
first	Staphylinidae	Bolitobius sp. 2	0	0	0	0	0	0	0	0	0	0	0	0	0	0	0	0	0	0	0	0	0	0	0	0	0	0	0	0	0	0	0	0	0	0	0	0	0	0	0	0	0	0	0	0	0	0	0
first	Staphylinidae	Bolitobius sp. 3	0	0	0	0	0	0	0	0	0	0	0	0	0	0	0	0	0	0	0	0	0	0	0	0	0	0	0	0	0	0	0	0	0	0	0	0	0	0	0	0	0	0	0	0	0	0	0
first	Staphylinidae	Bolitobius sp. 4	0	0	0	0	0	0	0	0	0	0	0	0	0	0	0	0	0	0	0	0	0	0	0	0	0	0	0	0	0	0	0	0	0	0	0	0	0	0	0	0	0	0	0	0	0	0	0
first	Staphylinidae	Colon sp. 1	0	0	0	0	0	0	0	0	0	0	0	0	0	0	0	0	0	0	0	0	0	0	0	0	0	0	0	0	0	0	0	0	0	0	0	0	0	0	0	0	0	0	0	0	0	0	0
first	Staphylinidae	Domeme curtipennis	0	0	0	0	0	1	0	0	0	1	0	0	0	0	0	0	0	0	0	0	0	0	0	0	0	0	0	0	0	0	0	0	0	0	0	0	0	0	0	0	0	0	0	0	0	0	0
first	Staphylinidae	Domene crassicornis	0	0	0	0	0	0	0	0	0	0	0	0	0	0	0	0	0	0	0	0	0	0	0	0	0	0	0	0	0	0	0	0	0	0	0	0	0	0	0	0	0	0	0	0	0	0	0
first	Staphylinidae	Drusilla sparsa	0	0	0	0	0	0	0	0	0	0	0	0	0	0	0	0	0	0	0	0	0	0	0	0	0	0	0	0	0	0	0	0	0	0	0	0	0	0	0	0	0	0	0	0	0	0	0
first	Staphylinidae	Gyrophoena sp. 1	0	0	0	0	0	0	0	0	0	0	0	0	0	0	0	0	0	0	0	0	0	0	0	0	0	0	0	0	0	0	0	0	0	0	0	0	0	0	0	0	0	0	1	0	0	0	0
first	Staphylinidae	Heterothops rotundiceps	0	0	0	0	0	0	0	0	0	0	0	0	0	0	0	0	0	0	0	0	0	0	0	0	0	0	0	0	0	0	0	0	0	0	0	1	0	0	0	0	0	0	0	0	0	0	0
first	Staphylinidae	Heterothops sp. 1	0	0	0	0	0	0	0	0	0	0	0	0	0	0	0	0	0	0	0	0	0	0	0	0	0	0	0	0	0	0	0	0	0	0	0	0	0	0	0	0	0	0	0	0	0	0	0
first	Staphylinidae	Homaeotarsus densipenne	0	0	0	0	0	0	0	0	0	0	0	0	0	0	0	0	0	0	0	0	0	0	0	0	0	0	0	0	0	0	0	0	0	0	0	0	0	0	0	0	0	0	0	0	0	0	0
first	Staphylinidae	Homaeotarsus japonicum	0	0	0	0	0	0	0	0	0	0	0	0	0	0	0	0	0	0	0	0	0	0	0	0	0	0	0	0	0	0	0	0	0	0	0	0	0	0	0	0	0	0	0	0	0	0	0
first	Staphylinidae	Lordithon bicolor	0	0	0	0	0	0	0	0	0	0	0	0	0	0	0	0	0	0	0	0	0	0	0	0	0	0	0	0	0	0	0	0	0	0	0	0	0	0	0	0	0	0	0	0	0	0	0
first	Staphylinidae	Lordithon sp. 1	0	0	0	0	0	0	0	0	0	0	0	0	0	0	0	0	0	0	0	0	0	0	0	0	0	0	0	0	0	0	0	0	0	0	0	0	0	0	0	0	0	0	0	0	0	0	0
first	Staphylinidae	Lordithon sp. 2	0	0	0	0	0	0	0	0	0	0	0	0	0	0	0	0	0	0	0	0	0	0	0	0	0	0	0	0	0	0	0	0	0	0	0	0	0	0	0	0	0	0	0	0	0	0	0
first	Staphylinidae	Megalopaederus gottschei	0	0	0	0	0	0	0	0	0	0	0	0	0	0	0	0	0	0	0	0	0	0	0	0	0	0	0	0	0	0	0	0	0	0	0	0	0	0	0	0	0	0	0	0	0	0	0
first	Staphylinidae	Megarthrus hemipterus	0	0	0	0	0	0	0	0	0	0	0	0	0	0	0	0	0	0	0	1	0	0	0	0	0	0	0	0	0	0	0	0	0	0	0	0	0	0	0	0	0	0	0	0	0	0	0
first	Staphylinidae	Megarthrus sp. 1	0	0	0	0	0	0	0	0	0	0	0	0	0	0	0	0	0	0	0	0	0	0	0	0	0	0	0	0	0	0	0	0	0	0	0	0	0	0	0	0	0	0	0	0	0	0	0
first	Staphylinidae	Ocypus coreanus	0	0	0	0	0	0	0	0	0	1	0	0	0	0	2	2	0	0	0	0	0	0	0	2	1	0	0	0	0	0	2	0	0	1	0	0	0	0	0	0	7	2	0	2	0	0	5
first	Staphylinidae	Ontholostes gracilis	0	0	0	0	0	0	0	0	0	0	0	3	0	0	0	0	0	0	0	0	0	0	0	0	0	0	0	0	0	0	0	1	0	0	0	0	0	0	0	0	0	0	0	0	0	0	0
first	Staphylinidae	Osorius taurus	0	0	0	0	0	0	0	0	0	0	0	0	0	0	0	0	0	0	0	0	0	1	0	0	0	0	0	0	0	0	0	0	0	0	0	0	0	0	0	0	0	0	0	0	0	1	0
first	Staphylinidae	Oxypoda sp. 1	0	0	0	0	0	0	0	0	0	0	0	0	0	0	0	0	0	0	0	0	0	0	0	0	0	0	0	0	0	0	0	0	0	0	0	0	0	0	0	0	0	0	1	0	0	0	0
first	Staphylinidae	Philonthus cyanipennis	0	0	0	0	0	0	0	0	0	1	0	0	0	0	0	4	0	0	0	0	1	0	0	0	0	0	0	0	0	0	0	0	1	5	0	1	4	0	0	4	0	1	3	0	0	0	0
first	Staphylinidae	Philonthus oberti	0	0	0	0	0	0	0	0	0	0	0	0	0	0	0	1	0	0	0	0	0	0	0	0	0	0	0	0	0	0	0	0	0	0	0	0	0	0	0	0	0	0	0	0	0	0	0
first	Staphylinidae	Philonthus sp.1	0	0	0	0	0	0	0	0	0	0	0	0	0	0	0	0	0	0	0	0	0	0	0	0	0	0	0	0	0	0	0	0	0	0	0	0	0	0	0	0	0	0	0	0	0	0	0
first	Staphylinidae	Philonthus tardus	0	0	0	0	0	0	0	0	0	0	0	0	0	0	0	0	0	0	0	0	0	0	0	0	0	0	0	0	0	0	0	0	0	0	0	0	0	0	0	0	0	0	0	0	0	0	0
first	Staphylinidae	Philonthus virgatus	0	0	0	0	0	0	0	0	0	0	0	0	0	0	0	0	0	0	0	0	0	0	1	0	0	0	0	0	0	0	0	0	0	0	0	0	0	0	0	0	1	1	0	0	0	0	0
first	Staphylinidae	Pinophilus lewisius	0	0	0	0	0	0	0	0	0	0	0	0	0	0	0	0	0	0	0	0	0	0	0	0	1	0	0	0	0	0	0	0	0	0	0	0	0	0	0	0	0	0	0	0	1	0	0
first	Staphylinidae	Platyclracus vicarius	0	0	0	0	0	0	0	0	0	0	0	0	0	0	0	0	0	0	0	0	0	0	0	0	0	0	0	0	0	0	0	0	0	0	0	0	0	0	0	0	0	0	0	0	0	0	0
first	Staphylinidae	Platydracus brevicornis	0	2	0	3	0	6	2	7	0	0	0	27	0	0	0	0	39	24	0	0	31	35	0	0	26	7	0	4	45	0	0	12	0	0	0	0	23	1	3	0	0	0	2	1	2	19	3
first	Staphylinidae	Pselaphinae sp. 1	0	0	0	0	0	0	0	0	0	0	0	0	0	0	0	0	0	0	0	0	0	0	0	0	0	0	0	0	0	0	0	0	0	0	0	0	0	0	0	1	0	0	0	0	0	0	0
first	Staphylinidae	Pseudoplandria sp. 1	0	0	0	0	0	0	0	0	0	0	0	0	0	0	0	0	0	0	0	0	1	1	0	7	0	0	0	0	0	0	0	0	0	0	0	0	0	1	0	1	0	0	4	0	0	0	0
first	Staphylinidae	Rugilus sp.	0	0	0	0	0	0	0	0	0	0	0	0	0	0	0	0	0	0	0	0	0	0	0	0	0	0	0	0	0	0	0	0	0	0	0	0	0	0	0	0	0	0	0	0	0	1	0
first	Staphylinidae	Scaphidium sp. 1	0	0	0	0	0	0	0	0	0	0	0	3	0	0	0	0	0	0	0	0	0	0	0	0	0	0	0	0	0	0	0	0	0	0	0	0	0	0	0	0	0	0	0	0	1	0	0
first	Staphylinidae	Scaphidium sp. 2	0	0	0	0	0	0	0	0	0	0	0	0	0	0	0	0	0	0	0	0	0	0	0	0	0	0	0	0	0	0	0	0	0	0	0	0	0	0	0	0	0	0	0	0	0	0	0
first	Staphylinidae	Scaphidium sp. 3	0	0	0	0	0	0	0	0	0	0	0	0	0	0	0	0	0	0	0	0	0	0	0	0	0	0	0	0	0	0	0	0	0	0	0	0	0	0	0	0	0	0	0	0	0	0	0
first	Staphylinidae	Scaphisoma sp. 1	0	0	0	0	0	0	0	0	0	0	0	0	0	0	0	0	0	0	0	0	0	0	0	0	1	0	0	0	0	0	0	0	0	0	0	0	0	0	0	0	0	0	0	0	0	0	0
first	Staphylinidae	Scaphisoma sp. 2	0	0	0	0	0	0	0	0	0	0	0	0	0	0	0	0	0	0	0	0	0	0	0	0	0	0	0	0	0	0	0	0	0	0	0	0	0	0	0	0	0	0	0	0	0	0	0
first	Staphylinidae	Sepedophilus tibialis	0	0	0	0	0	1	0	0	0	0	0	0	0	0	0	0	0	0	0	0	0	0	0	1	0	0	0	0	0	0	0	0	0	0	0	0	0	0	0	0	0	1	0	0	0	0	0
first	Staphylinidae	Staphylinidae sp. 3	0	0	0	0	0	0	0	0	0	0	0	0	0	0	0	0	0	0	0	0	0	0	0	1	0	0	0	0	0	0	0	0	0	0	0	0	0	0	0	0	0	0	0	0	0	0	0
first	Staphylinidae	Staphylinidae sp. 4	0	0	0	0	0	0	0	0	0	0	0	0	0	0	0	0	0	0	0	0	0	0	0	0	0	0	0	0	0	0	0	0	0	1	0	0	0	0	0	0	0	0	0	0	0	0	0
first	Staphylinidae	Staphylinidae sp. 5	0	0	0	0	0	0	0	0	0	0	0	0	0	0	0	0	0	0	0	0	0	0	0	0	0	0	0	0	0	0	0	0	0	0	0	1	1	0	0	0	0	0	0	0	0	0	0
first	Staphylinidae	Staphylinidae sp. 7	0	0	0	0	0	0	0	0	0	0	0	0	0	0	0	0	0	0	0	1	0	0	0	1	3	0	0	0	0	0	0	0	0	0	7	0	0	0	0	0	0	0	0	0	0	0	0
first	Staphylinidae	Tachinus sp.1	0	0	0	0	0	0	0	0	0	0	0	0	0	0	0	0	0	0	0	0	0	0	0	0	0	0	0	0	0	0	0	0	0	0	0	0	0	0	0	0	0	0	0	0	0	0	0
first	Staphylinidae	Tachinus sp.3	0	0	0	0	0	0	0	0	0	0	0	0	0	0	0	0	0	0	0	0	0	0	0	0	0	0	0	0	0	0	0	0	0	0	0	0	0	0	0	0	0	0	0	0	0	0	0
first	Staphylinidae	Tachinus sp.4	0	0	0	0	0	0	0	0	0	0	0	0	0	0	0	0	0	0	0	0	0	0	0	0	0	0	0	0	0	0	0	0	0	0	0	0	0	0	0	0	0	0	0	0	0	0	0
first	Staphylinidae	Tachyporinae sp. 1	0	0	0	0	0	0	0	0	0	0	0	0	0	0	0	0	0	0	0	0	0	0	0	0	0	0	0	0	0	0	0	0	0	1	0	2	1	0	0	0	0	1	0	0	0	0	0
first	Staphylinidae	Tachyporinae sp. 10	0	0	0	0	0	0	0	0	0	0	0	0	0	0	0	0	0	0	0	1	0	0	0	0	0	0	0	0	0	0	0	0	0	0	0	0	0	0	0	0	0	0	0	0	0	0	0
first	Staphylinidae	Tachyporinae sp. 11	0	0	0	0	0	0	0	0	0	0	0	0	0	0	0	0	0	0	0	0	0	0	0	0	0	0	0	0	0	0	0	0	0	0	0	0	0	0	0	0	0	0	0	0	0	0	0
first	Staphylinidae	Tachyporinae sp. 2	0	0	0	0	0	0	0	0	0	0	0	0	0	0	0	0	0	0	0	0	0	0	0	0	0	0	0	0	0	0	0	0	0	0	0	1	0	0	0	0	0	0	0	0	0	0	0
first	Staphylinidae	Tachyporinae sp. 3	0	0	0	0	0	0	0	0	0	0	0	0	0	0	0	0	0	0	0	0	0	0	0	0	0	0	0	0	0	0	0	0	0	0	0	0	0	0	0	0	0	0	0	0	0	0	0
first	Staphylinidae	Tachyporinae sp. 4	0	0	0	0	0	0	0	0	0	0	0	0	0	0	0	0	0	0	0	0	0	0	0	0	0	0	0	0	0	0	0	0	0	0	0	0	0	0	0	0	0	0	0	0	0	0	0
first	Staphylinidae	Tachyporinae sp. 5	0	0	0	0	0	0	0	0	0	0	0	0	0	0	0	0	0	0	0	0	0	0	0	0	0	0	0	0	0	0	0	0	0	0	0	1	0	0	0	0	0	0	0	0	0	0	0
first	Staphylinidae	Tachyporinae sp. 6	0	0	0	0	0	0	0	0	0	0	0	0	0	0	0	0	0	0	0	0	0	0	0	0	0	0	0	0	0	0	0	0	0	0	0	0	0	0	0	0	0	0	0	0	0	0	0
first	Staphylinidae	Tachyporinae sp. 8	0	0	0	0	0	0	0	0	0	0	0	0	0	0	0	0	0	0	0	0	0	0	0	0	0	0	0	0	0	0	0	0	0	0	0	0	0	0	0	0	0	0	0	0	0	0	0
first	Staphylinidae	Tachyporinae sp. 9	0	0	0	0	0	0	0	0	0	0	0	0	0	0	0	0	0	0	0	0	0	0	0	0	0	0	0	0	0	0	0	0	0	0	0	0	0	0	0	0	0	0	0	0	0	0	0
first	Staphylinidae	Tetrabothrus sp. 1	0	0	0	0	0	0	0	0	0	0	0	0	0	0	0	0	0	0	0	0	0	0	0	0	0	0	0	0	0	0	0	0	0	0	0	0	0	0	0	0	0	0	0	0	0	0	0
first	Staphylinidae	Tympanophorus sauteri	0	0	0	0	0	0	0	0	0	0	0	0	0	0	0	0	0	0	0	0	0	0	0	0	0	0	0	0	0	0	0	0	0	0	0	0	0	0	0	0	0	0	0	0	0	0	0
first	Staphylinidae	Velleius dilatatus	0	0	0	0	0	0	0	0	0	0	0	0	0	0	0	0	0	0	0	0	0	0	0	0	0	0	0	0	0	0	0	0	0	0	0	0	0	0	0	0	0	0	0	0	0	0	0
first	Staphylinidae	Zyras sp. 1	0	0	0	0	0	0	0	0	0	0	0	0	0	0	0	0	0	0	0	0	0	0	0	0	0	0	0	0	0	0	0	0	0	0	0	0	0	0	0	0	0	0	0	0	0	0	0
first	Tenebrionidae	Anaedius mroczkowskii	0	0	0	0	0	0	0	0	0	0	0	0	0	0	0	0	0	0	0	0	0	6	0	4	0	8	0	0	0	0	0	0	0	0	0	0	0	0	0	0	0	0	0	0	0	0	0
first	Tenebrionidae	Blindus strigosus	0	0	0	0	1	0	0	1	1	0	0	0	0	0	0	0	0	0	0	0	0	0	1	0	0	0	0	0	0	0	0	0	0	0	0	0	1	1	0	0	0	0	0	1	0	5	0
first	Tenebrionidae	Dicraeosis sp.1	0	0	0	0	0	0	0	0	0	0	0	0	0	0	0	0	0	0	0	0	0	0	0	0	0	0	0	0	0	0	0	0	0	0	0	0	0	0	0	0	0	0	0	0	0	0	0
first	Tenebrionidae	Encyalesthus violaceipennis	0	0	0	0	0	0	0	0	0	0	0	0	0	0	0	0	0	0	0	0	0	0	0	0	0	0	0	0	0	0	0	0	0	0	0	0	0	0	0	0	0	0	0	0	0	0	0
first	Tenebrionidae	Hymenalia unicolor	0	0	0	0	0	0	0	0	0	0	0	0	0	0	0	0	0	0	0	0	0	0	0	0	0	0	0	0	0	0	0	0	0	0	0	0	0	0	0	0	0	0	0	0	0	0	0
first	Tenebrionidae	Laena chejuana	0	0	0	0	0	0	0	0	0	0	0	0	0	0	0	0	0	0	0	0	0	0	0	0	0	0	0	0	0	0	0	0	0	0	0	0	0	0	0	0	0	0	0	0	0	0	0
first	Tenebrionidae	Misolampidius spp.	1	1	1	0	1	0	2	0	0	2	0	2	0	0	0	0	0	1	1	1	0	2	1	0	0	0	0	0	1	0	0	0	4	3	2	4	0	0	2	2	1	0	0	0	1	0	0
first	Tenebrionidae	Plesiophthalmus davidis	0	0	0	0	0	0	0	0	0	0	0	0	0	0	0	0	0	0	0	0	0	0	0	0	0	0	0	0	0	0	0	0	0	0	0	0	0	0	0	0	0	0	0	0	0	0	0
first	Tenebrionidae	Stenophanes mesostena	0	0	0	0	0	0	0	0	0	0	0	0	0	0	0	0	0	0	0	0	0	0	0	0	0	0	0	0	0	0	0	0	0	0	0	0	0	0	0	0	0	0	0	0	0	0	0
first	Tenebrionidae	Tenebrionidae sp.1	0	0	0	0	0	0	0	0	0	0	0	0	0	0	0	0	0	0	0	0	0	0	0	0	0	0	0	0	0	0	0	1	0	0	0	0	0	0	0	0	0	0	0	0	0	0	0
first	Tenebrionidae	Uloma bonzica	0	0	0	0	0	0	0	0	0	0	0	0	0	0	0	0	0	0	0	0	0	0	0	0	0	0	0	0	0	0	0	1	0	0	0	0	0	0	1	0	0	0	0	0	0	0	0
first	Tenebrionidae	Uloma marseuli	0	0	0	0	0	0	0	0	0	0	0	0	0	0	0	0	0	0	0	0	0	0	0	0	0	0	0	0	0	0	0	0	0	0	0	0	0	0	0	0	0	0	0	0	0	0	0
first	Tenebrionidae	Xanthalia sp.1	0	0	0	0	0	0	0	0	0	0	0	0	0	0	0	0	0	0	0	0	0	0	0	0	0	0	0	0	0	0	0	0	0	0	0	0	0	0	0	0	0	0	0	0	0	0	0
first	Tetratomidae	Holostrophus sp. 1	0	0	0	0	0	0	0	0	0	0	0	0	0	0	0	0	0	0	0	0	0	0	0	0	0	0	0	0	0	0	0	0	0	0	0	0	0	0	0	0	0	0	0	0	0	0	0
first	Throscidae	Trixagus sp.1	0	0	0	0	0	0	0	0	0	0	0	0	0	0	0	0	0	0	0	0	0	0	0	0	0	0	0	0	0	0	0	0	0	0	0	0	0	0	0	0	0	0	0	0	0	0	0
first	Trogidae	Trox (Trox) formosanus	0	0	0	0	0	0	0	0	0	0	0	0	0	0	0	0	0	0	0	0	0	0	0	0	0	0	0	0	0	0	0	0	0	0	0	0	0	0	0	0	0	0	0	0	0	0	0
first	Trogidae	Trox (Trox) koreanus	0	0	0	0	0	0	0	0	0	0	0	0	0	0	0	0	0	0	0	0	0	0	0	0	0	0	0	0	0	0	0	0	0	0	0	0	0	0	0	0	0	0	0	0	0	0	0
second	Aderidae	Aderidae 1	0	0	0	0	0	0	0	0	0	0	0	0	0	0	0	0	0	0	0	0	0	0	0	0	0	0	0	0	0	0	0	0	0	0	0	0	0	0	0	0	0	0	0	0	0	0	0
second	Aderidae	Aderidae sp.1	0	0	0	0	0	0	0	0	0	0	0	0	0	0	0	0	0	0	0	0	0	0	0	0	0	0	0	0	0	0	0	0	0	0	0	0	0	0	0	0	0	0	0	0	0	0	0
second	Aderidae	Syzeton sp.1	0	0	0	0	0	0	0	0	0	0	1	0	0	0	0	0	0	0	0	0	0	0	0	0	0	0	0	0	0	0	0	0	0	0	0	0	0	0	0	0	0	0	0	0	0	0	0
second	Aderidae	Syzeton sp.2	0	0	0	0	0	0	0	0	0	1	0	0	0	0	0	0	0	0	0	0	0	0	0	0	0	0	0	0	0	0	0	0	0	0	0	0	0	0	0	0	0	0	0	0	0	0	0
second	Anobiidae	Anobiidae? 1	0	0	0	0	0	0	0	0	0	0	0	0	0	0	0	0	0	0	0	0	0	0	0	0	0	0	0	0	0	0	0	0	0	0	0	0	0	0	0	0	0	0	0	0	0	0	0
second	Anobiidae	Anobiidae? 2	0	0	0	0	0	0	0	0	0	0	0	0	0	0	0	0	0	0	0	0	0	0	0	0	0	0	0	0	0	0	0	0	0	0	0	0	0	0	0	0	0	0	0	0	0	0	0
second	Anobiidae	Gastrallus sp.1	0	0	0	0	0	0	0	0	0	0	0	0	0	0	0	0	0	0	0	0	0	0	0	0	0	0	0	0	0	0	0	0	0	0	0	0	0	0	0	0	0	0	0	0	0	0	0
second	Anthicidae	Anthelephila bramina coiffaiti	0	0	0	0	0	0	0	0	0	0	0	0	0	0	0	0	0	0	0	0	0	0	0	0	0	0	0	0	0	0	0	0	0	0	0	0	0	0	0	0	0	0	0	0	0	0	0
second	Anthicidae	Anthelephila imperatrix	0	0	0	0	0	0	0	0	0	0	0	0	0	0	0	0	0	0	0	0	0	0	0	0	0	0	0	0	0	0	0	0	0	0	0	0	0	0	0	0	0	0	0	0	0	0	0
second	Anthicidae	Anthicomorphus niponicus	0	0	0	0	0	0	0	0	0	0	0	0	0	0	0	0	0	0	0	0	0	0	0	0	0	0	0	0	0	0	0	0	0	0	0	0	0	0	0	0	0	0	0	0	0	0	0
second	Anthicidae	Stricticollis valgipes	0	0	0	0	0	0	0	0	0	0	0	0	0	0	0	0	0	0	0	0	0	0	0	0	0	0	0	0	0	0	0	0	0	0	0	0	0	0	0	0	0	0	0	0	0	0	0
second	Anthribidae	Anthribidae 2	0	0	0	0	0	0	0	0	0	0	0	0	0	0	0	0	0	0	0	0	0	0	0	0	0	0	0	0	0	0	0	0	0	0	0	0	0	0	0	0	0	0	0	0	0	0	0
second	Anthribidae	Aphanlimia debilis	0	0	0	0	0	0	0	0	0	0	0	0	0	0	0	0	0	0	0	0	0	0	0	0	0	0	0	0	0	0	0	0	0	0	0	0	0	0	0	0	0	0	0	0	0	0	0
second	Anthribidae	Phaulimia rufobasis	0	0	0	0	0	0	0	0	0	0	0	0	0	0	0	0	0	0	0	0	0	0	0	0	0	0	0	0	0	0	0	0	0	0	0	0	0	0	0	0	0	0	0	0	0	0	0
second	Anthribidae	Sintor 1	0	0	0	0	0	0	0	0	0	0	0	0	0	0	0	0	0	0	0	0	0	0	0	0	0	0	0	0	0	0	0	0	0	0	0	0	0	0	0	0	0	0	0	0	0	0	0
second	Anthribidae	Sintor dorsalis	0	0	0	0	0	0	0	0	0	0	0	0	0	0	0	0	0	0	0	0	0	0	0	0	0	0	0	0	0	0	0	0	0	0	0	0	0	0	0	0	0	0	0	0	0	1	0
second	Anthribidae	Sphinctotropis laxa	0	0	0	0	0	0	0	0	0	0	0	0	0	0	0	0	0	0	0	0	0	0	0	0	0	0	0	0	0	0	0	0	0	0	0	0	0	0	0	0	0	0	0	0	0	0	0
second	Anthribidae	Sympaector rugirostris	0	0	0	0	0	0	0	0	0	0	0	0	0	0	0	0	0	0	0	0	0	0	0	0	0	0	0	0	0	0	0	0	0	0	0	0	0	0	0	0	0	0	0	0	0	0	0
second	Aphodiidae	Aphodius superatratus	0	0	0	0	0	0	0	0	0	0	0	0	0	0	0	0	0	0	0	0	0	0	0	0	0	0	0	0	0	0	0	0	0	0	0	0	0	0	0	0	0	0	0	0	0	0	0
second	Aphodiidae	Koreoxyomus koreanus	0	0	0	0	0	0	0	0	0	0	0	0	0	0	0	0	0	0	0	0	0	0	0	0	0	0	0	0	0	0	0	0	0	0	0	0	0	0	0	0	0	0	0	0	0	0	0
second	Aphodiidae	Saprosites japonicus	0	0	0	0	0	0	0	0	0	0	0	0	0	0	0	0	0	0	0	0	0	0	0	0	0	0	0	0	0	0	0	0	0	0	0	0	0	0	0	0	0	0	0	0	0	0	0
second	Apionidae	Apion violaceum	0	0	0	0	0	0	0	0	0	0	0	0	0	0	0	0	0	0	0	0	0	0	0	0	0	0	0	0	0	0	0	0	0	0	0	0	0	0	0	0	0	0	0	0	0	0	0
second	Attelabidae	Cycnotrachelus 1	0	0	0	0	0	0	0	0	0	0	0	0	0	0	0	0	0	0	0	0	0	0	0	0	0	0	0	0	0	0	0	0	0	0	0	0	0	0	0	0	0	0	0	0	0	0	0
second	Biphyllidae	Biphyllus 2	0	0	0	0	0	0	0	0	0	0	0	0	0	0	0	0	0	0	0	0	0	0	0	0	0	0	0	0	0	0	0	0	0	0	0	0	0	0	0	0	0	0	0	0	0	0	0
second	Biphyllidae	Biphyllus rufopictus?	0	0	0	0	0	0	0	0	0	0	0	0	0	0	0	0	0	0	0	0	0	0	0	0	0	0	0	0	0	0	0	0	0	0	0	0	0	0	0	0	0	0	0	0	0	0	0
second	Biphyllidae	Biphyllus sp.1	0	0	0	0	0	0	0	0	0	0	0	0	0	0	0	0	0	0	0	0	0	0	0	0	0	0	0	0	0	0	0	0	0	0	0	0	0	0	0	0	0	0	0	0	0	0	0
second	Biphyllidae	Coleoptera BIP1	0	0	0	0	0	0	0	0	0	0	0	0	0	0	0	0	0	0	0	0	0	0	0	0	0	0	0	0	0	0	0	0	0	0	0	0	0	0	0	0	0	0	0	0	0	0	0
second	Biphyllidae	Coleoptera BIP2	0	0	0	0	0	0	0	0	0	0	0	0	0	0	0	0	0	0	0	0	0	0	0	0	0	0	0	0	0	0	0	0	0	0	0	0	0	0	0	0	0	0	0	0	0	0	0
second	Biphyllidae	Coleoptera BIP3	0	0	0	0	0	0	0	0	0	0	0	0	0	0	0	0	0	0	0	0	0	0	0	0	0	0	0	0	0	0	0	0	0	0	0	0	0	0	0	0	0	0	0	0	0	0	0
second	Buprestidae	Agrilus 1	0	0	0	0	0	0	0	0	0	0	0	0	0	0	0	0	0	0	0	0	0	0	0	0	0	0	0	0	0	0	0	0	0	0	0	0	0	0	0	0	0	0	0	0	0	0	0
second	Buprestidae	Anthaxia proteus	0	0	0	0	0	0	0	0	0	0	0	0	0	0	0	0	0	0	0	0	0	0	0	0	0	0	0	0	0	0	0	0	0	0	0	0	0	0	0	0	0	0	0	0	0	0	0
second	Buprestidae	Paracylindromorphus japanenis	0	0	0	0	0	0	0	0	0	0	0	0	0	0	0	0	0	0	0	0	0	0	0	0	0	0	0	0	0	0	0	0	0	0	0	0	0	0	0	0	0	0	0	0	0	0	0
second	Buprestidae	Trachys 1	0	0	0	0	0	0	0	0	0	0	0	0	0	0	0	0	0	0	0	0	0	0	0	0	0	0	0	0	0	0	0	0	0	0	0	0	0	0	0	0	0	0	0	0	0	0	0
second	Buprestidae	Trachys 2	0	0	0	0	0	0	0	0	0	0	0	0	0	0	0	0	0	0	0	0	0	0	0	0	0	0	0	0	0	0	0	0	0	0	0	0	0	0	0	0	0	0	0	0	0	0	0
second	Buprestidae	Trachys minuta	0	0	0	0	0	0	0	0	0	0	0	0	0	0	0	0	0	0	0	0	0	0	0	0	0	0	0	0	0	0	0	0	0	0	0	0	0	0	0	0	0	0	0	0	0	1	0
second	Buprestidae	Trachys rariolaris	0	0	0	0	0	0	0	0	0	0	0	0	0	0	0	0	0	0	0	0	0	0	0	0	0	0	0	0	0	0	0	0	0	0	0	0	0	0	0	0	0	0	0	0	0	0	0
second	Byrrhidae	Simplocaria sp.1	0	0	0	0	0	0	0	0	0	0	0	0	0	0	0	0	0	0	0	0	0	0	0	0	0	0	0	0	0	0	0	0	0	0	0	0	0	0	0	0	0	0	0	0	0	0	0
second	Cantharidae	Asiopodabrus circumangulatus	0	0	0	0	0	0	0	0	0	0	0	0	0	0	0	0	0	0	0	0	0	0	0	0	0	0	0	0	0	0	0	0	0	0	0	0	0	0	0	0	3	0	0	0	0	0	0
second	Cantharidae	Asiopodabrus fragiliformis	0	0	0	0	0	0	0	0	0	0	0	0	0	0	0	0	0	0	0	0	0	0	0	0	0	0	0	0	0	0	0	0	0	0	0	0	0	0	0	0	0	0	0	0	0	0	0
second	Cantharidae	Cantharidae	0	0	0	0	0	0	0	0	0	0	0	0	0	0	0	0	0	0	0	0	0	0	0	0	0	0	0	0	0	0	0	0	0	0	0	0	0	0	0	0	0	0	0	0	0	0	0
second	Cantharidae	Cantharidae 3	0	0	0	0	0	0	0	0	0	0	0	0	0	0	0	0	0	0	0	0	0	0	0	0	0	0	0	0	0	0	0	0	0	0	0	0	0	0	0	0	0	0	0	0	0	0	0
second	Cantharidae	Cantharidae 4	0	0	0	0	0	0	0	0	0	0	0	0	0	0	0	0	0	0	0	0	0	0	0	0	0	0	0	0	0	0	0	0	0	0	0	0	0	0	0	0	0	0	0	0	0	0	0
second	Cantharidae	Lycocerus vitellinus	0	0	0	0	0	0	0	0	0	0	0	0	0	0	0	0	0	0	0	0	0	0	0	0	0	0	0	0	0	0	0	0	0	0	0	0	0	0	0	0	0	0	0	0	0	0	0
second	Cantharidae	Malthinellus? 1	0	0	0	0	0	0	0	0	0	0	0	0	0	0	0	0	0	0	0	0	0	0	0	0	0	0	0	0	0	0	0	0	0	0	0	0	0	0	0	0	0	0	0	0	0	0	0
second	Cantharidae	Podistra 1	0	0	0	0	0	0	0	0	0	0	0	0	0	0	0	0	0	0	0	0	0	0	0	0	0	0	0	0	0	0	0	0	0	0	0	0	0	0	0	0	0	0	0	0	0	0	0
second	Cantharidae	Podistra 2	0	0	0	0	0	0	0	0	0	0	0	0	0	0	0	0	0	0	0	0	0	0	0	0	0	0	0	0	0	0	0	0	0	0	0	0	0	0	0	0	0	0	0	0	0	0	0
second	Carabidae	Acoptolabrus mirabilissimus	0	0	0	0	0	0	0	0	0	0	0	0	0	0	0	0	0	0	0	0	0	0	0	0	0	0	0	0	0	0	0	0	0	0	0	0	0	0	0	0	0	0	0	0	0	0	0
second	Carabidae	Acuppalpus inornatus	0	0	0	0	0	0	0	0	0	0	0	0	0	0	0	0	0	0	0	0	0	0	0	0	0	0	0	0	0	0	0	0	0	0	0	0	0	0	0	0	0	0	0	0	0	0	0
second	Carabidae	Amara (Amara) ussuriensis	0	0	0	0	0	0	0	1	0	0	0	0	0	0	0	0	0	0	0	0	0	0	0	0	0	0	0	0	0	0	0	0	0	0	0	0	0	0	0	0	0	0	0	0	0	2	3
second	Carabidae	Amara 5	0	0	0	0	0	0	0	0	0	0	0	0	0	0	0	0	0	0	0	0	0	0	0	0	0	0	0	0	0	0	0	0	0	0	0	0	0	0	0	0	0	0	0	0	0	0	0
second	Carabidae	Amara hiogogensis?	0	0	0	0	0	0	0	0	0	0	0	0	0	0	0	0	0	0	0	0	0	0	0	0	0	0	0	0	0	0	0	0	0	0	0	0	0	0	0	0	0	0	0	0	0	0	0
second	Carabidae	Anomotarsus stigmula	0	0	0	1	0	0	0	0	0	0	0	0	0	0	0	0	0	0	0	0	0	0	0	0	0	0	0	0	0	0	0	0	0	0	0	0	0	0	0	0	0	0	0	0	0	0	0
second	Carabidae	Aulonocarabus koreanus	0	0	0	0	0	0	0	0	0	0	0	0	0	0	0	0	0	0	0	0	0	0	2	0	0	0	0	0	0	0	0	0	0	0	2	0	0	0	0	0	0	0	0	0	0	0	0
second	Carabidae	Aulonocarabus semiopacus	0	0	0	0	0	0	0	0	0	0	0	1	0	9	9	71	0	0	0	0	46	0	0	0	0	0	0	2	0	2	0	0	1	0	0	0	0	1	0	0	0	5	0	0	0	0	0
second	Carabidae	Bembidion scopulinum	0	0	0	0	0	0	0	0	0	0	0	0	0	0	0	0	0	0	0	0	0	0	0	0	0	0	0	0	0	0	0	0	0	0	0	0	0	0	0	0	0	0	0	0	0	0	0
second	Carabidae	Brachinus scotomedes	0	0	0	0	0	0	0	0	0	0	0	0	0	0	0	0	0	0	0	0	0	0	0	0	0	0	0	0	0	0	0	0	0	0	0	0	0	0	0	0	0	0	0	1	0	0	0
second	Carabidae	Brachinus stenoderus	0	0	0	0	0	0	0	0	0	0	0	0	0	0	0	0	0	0	0	0	0	0	0	0	0	0	0	0	0	0	0	0	0	0	0	0	0	0	0	0	0	0	0	0	0	0	0
second	Carabidae	Calosoma spp.	0	0	0	0	0	0	0	0	0	0	0	0	0	0	0	0	0	0	0	0	0	0	0	0	0	0	0	0	0	0	0	0	0	0	0	0	0	0	0	0	0	0	0	0	0	0	0
second	Carabidae	Calosoma spp.	0	0	0	0	0	0	0	0	0	0	0	0	0	0	0	0	0	0	0	3	0	0	0	0	0	0	0	0	0	0	0	0	0	0	0	0	0	0	0	0	0	0	0	0	0	0	0
second	Carabidae	Carabidae	0	0	0	0	0	0	0	0	0	0	0	0	0	0	0	0	0	0	0	0	0	0	0	0	0	0	0	0	1	0	0	0	0	0	0	0	0	0	0	0	0	0	0	0	0	0	0
second	Carabidae	Carabidae CaM21	0	0	0	0	0	0	0	0	0	0	0	0	0	0	0	0	0	0	0	0	0	0	0	0	0	1	0	0	0	0	0	0	0	0	0	0	0	0	0	0	0	0	0	0	0	0	0
second	Carabidae	Carabidae CaS27	0	0	0	0	0	0	0	0	0	0	0	0	0	0	0	0	0	0	0	0	0	0	0	0	0	0	0	0	0	0	0	0	0	0	0	0	0	0	0	0	0	0	0	0	0	0	0
second	Carabidae	Carabidae CaS9	0	0	0	0	0	0	0	0	0	0	0	0	0	0	0	0	0	0	0	0	0	0	0	0	0	1	0	0	0	0	0	0	0	0	0	0	0	0	0	0	0	0	0	0	0	0	0
second	Carabidae	Chlaenius costiger	0	0	0	0	0	0	0	0	0	0	0	0	0	0	0	0	0	0	0	6	0	0	0	0	0	0	0	0	0	0	0	0	0	0	0	0	0	0	0	0	0	0	0	0	0	1	0
second	Carabidae	Chlaenius naeviger	1	0	8	0	0	5	0	0	0	0	0	0	0	0	0	0	1	0	0	15	0	0	0	1	1	2	1	0	3	0	0	0	0	0	0	0	0	0	0	0	0	0	0	0	0	8	0
second	Carabidae	Chlaenius variicornis	0	0	0	0	0	0	0	0	0	0	0	0	0	0	0	0	0	0	0	0	0	0	0	0	0	0	0	0	0	0	0	0	0	0	0	0	0	0	0	0	0	0	0	0	0	0	0
second	Carabidae	Chlaenius virgulifer	0	0	0	0	0	0	2	0	0	0	0	0	0	0	0	0	0	0	0	0	0	0	0	0	0	0	0	0	0	0	0	0	0	0	0	0	0	0	0	0	0	0	0	0	0	0	0
second	Carabidae	Colpodes xestus	0	0	0	0	0	0	0	0	0	0	0	0	0	0	0	0	0	0	0	0	0	0	0	0	0	0	0	0	0	0	0	0	0	0	0	0	0	0	0	0	0	0	0	0	0	0	0
second	Carabidae	Coptolabrus jankowskii	0	0	13	0	0	0	0	0	7	2	0	0	0	0	0	0	0	0	0	0	1	0	0	0	1	1	0	1	0	0	0	0	0	0	0	1	0	1	0	0	1	0	0	1	0	0	2
second	Carabidae	Coptolabrus smaragdinus	0	0	0	0	0	0	0	0	0	0	0	0	0	0	0	0	0	0	0	0	0	0	0	0	0	0	0	0	0	0	0	0	0	0	0	0	0	0	0	0	0	0	0	0	0	0	0
second	Carabidae	Coreocarabus fraterculus	0	0	0	0	0	0	0	0	0	0	0	0	0	0	0	0	0	0	0	0	0	0	0	0	0	0	0	0	0	0	0	0	0	0	0	0	0	0	0	0	0	0	0	0	0	0	0
second	Carabidae	Cymindis daimio	1	0	0	0	1	0	0	0	0	0	0	0	0	0	0	0	2	2	0	2	3	0	0	0	0	0	0	0	0	0	0	0	0	0	0	0	0	0	0	0	0	0	0	1	5	0	0
second	Carabidae	Cymindis vaporariorum	0	0	0	0	0	0	0	0	0	0	0	0	0	0	0	0	0	0	0	0	0	0	0	2	0	0	0	0	0	0	0	0	0	0	0	0	0	0	0	0	0	0	0	0	0	0	3
second	Carabidae	Diplocheila zeelandica	0	0	0	0	0	0	0	0	0	0	0	0	0	0	0	0	0	0	0	0	0	0	0	0	0	0	0	0	0	0	0	0	0	0	0	0	0	0	0	0	0	0	0	0	0	0	0
second	Carabidae	Dischissus mirandus	0	0	0	0	0	0	0	0	0	0	0	0	0	0	0	0	0	0	0	0	0	0	0	0	0	0	0	0	0	0	0	0	0	0	0	0	0	0	0	0	0	0	0	0	0	0	0
second	Carabidae	Dolichus 1	0	0	0	0	0	0	0	0	0	0	0	0	0	0	0	0	0	0	0	0	0	0	0	0	0	0	0	0	0	0	0	0	0	0	0	0	0	0	0	0	0	0	0	0	0	0	0
second	Carabidae	Dolichus 2	0	0	0	0	0	0	0	0	0	0	0	0	0	0	0	0	0	0	0	0	0	0	0	0	0	0	0	0	0	0	0	0	0	0	0	0	0	0	0	0	0	0	0	0	0	0	0
second	Carabidae	Dolichus 3	0	0	0	0	0	0	0	0	0	0	0	0	0	0	0	0	0	0	0	0	0	0	0	0	0	0	0	0	0	0	0	0	0	0	0	0	0	0	1	0	0	0	0	0	0	0	0
second	Carabidae	Dolichus halensis	0	0	0	0	0	0	0	0	0	0	0	0	0	0	0	0	0	0	0	0	0	0	0	0	0	0	0	0	0	0	0	0	0	0	0	0	0	0	0	0	0	0	0	0	0	0	0
second	Carabidae	Dyschirius sp.1	0	0	0	0	0	0	0	0	0	0	0	0	0	0	0	0	0	0	0	0	0	0	0	0	0	0	0	0	0	0	0	0	0	0	0	0	0	0	0	0	0	0	0	0	0	0	0
second	Carabidae	Elaphrus sp.	0	0	0	0	0	0	0	0	0	0	0	0	0	0	0	0	0	0	0	0	0	0	0	0	0	0	0	0	0	0	0	0	0	0	0	0	0	0	0	0	0	0	0	0	0	0	0
second	Carabidae	Eucarabus spp.	0	0	1	0	0	0	0	7	1	2	0	0	1	7	0	2	0	0	0	0	11	1	0	0	0	0	0	0	0	0	0	0	3	1	0	0	0	0	1	0	0	0	0	0	0	0	2
second	Carabidae	Harpalus 1	0	0	0	0	0	0	0	0	0	0	0	0	0	1	0	0	0	0	0	0	0	0	0	0	3	1	0	0	0	0	0	0	0	0	0	0	0	0	0	0	0	0	0	0	0	0	0
second	Carabidae	Harpalus 10	0	0	0	0	0	0	0	0	0	0	0	0	0	0	1	0	0	0	0	0	1	0	0	0	0	0	0	0	0	0	0	0	0	0	0	0	0	0	0	0	0	0	0	0	0	0	0
second	Carabidae	Harpalus 11	0	0	0	0	0	0	0	0	0	0	0	0	0	0	0	0	0	0	0	0	0	0	0	0	0	0	0	0	0	0	0	0	0	0	0	0	0	0	0	0	0	0	0	0	0	0	0
second	Carabidae	Harpalus 12	0	0	0	0	0	0	0	0	0	0	0	0	0	0	0	0	0	0	0	0	0	0	0	0	0	0	0	0	0	0	0	0	0	0	0	0	0	0	0	0	0	0	0	0	0	0	0
second	Carabidae	Harpalus 13	0	0	0	0	0	0	0	0	0	0	0	0	0	0	0	0	0	0	0	0	0	0	0	0	0	0	0	0	0	0	0	0	0	0	0	0	0	0	0	0	0	0	0	0	0	0	0
second	Carabidae	Harpalus 14	0	0	0	0	0	0	0	0	0	0	0	0	0	0	0	0	0	0	0	0	0	0	0	0	0	0	0	0	0	0	0	0	0	0	0	0	0	0	0	0	0	0	0	0	0	0	0
second	Carabidae	Harpalus 15	1	0	0	0	0	0	0	0	0	0	0	0	0	0	0	0	0	0	0	0	0	0	0	0	0	0	0	0	0	0	0	0	0	0	0	0	0	0	0	0	0	0	0	0	0	0	0
second	Carabidae	Harpalus 16	0	0	0	0	0	0	0	0	0	0	0	0	0	0	0	0	0	0	0	0	0	0	0	0	0	0	0	0	0	0	0	0	0	0	0	0	0	0	0	0	0	0	0	0	0	0	0
second	Carabidae	Harpalus 17	0	0	0	0	0	0	0	0	0	0	0	0	0	0	0	0	0	0	0	0	0	0	0	0	0	0	0	0	0	0	0	0	0	0	0	0	0	0	0	0	0	0	0	0	0	0	0
second	Carabidae	Harpalus 18	0	0	0	0	0	0	0	0	0	0	0	0	0	0	0	0	0	0	0	0	0	0	0	0	0	0	0	0	0	0	0	0	0	0	0	0	0	0	0	0	0	0	0	0	0	0	0
second	Carabidae	Harpalus 19	0	0	0	0	0	0	0	0	0	0	0	0	0	0	0	0	0	0	0	0	0	0	0	0	0	0	0	0	0	0	0	0	0	0	0	0	0	0	0	0	0	0	0	0	0	0	0
second	Carabidae	Harpalus 6	0	0	0	0	0	0	0	0	0	0	0	0	0	0	0	0	0	0	0	0	0	0	0	0	0	0	0	0	0	0	0	0	0	0	0	0	0	0	0	0	0	0	0	0	0	0	0
second	Carabidae	Harpalus 7	0	0	0	0	0	0	0	0	0	0	0	0	0	0	0	0	0	0	0	0	0	0	0	0	0	0	0	0	0	0	0	0	0	0	0	0	0	0	0	0	0	0	0	0	0	0	0
second	Carabidae	Harpalus 8	0	0	0	0	0	0	0	0	0	0	0	0	0	0	0	0	0	0	0	0	0	0	0	0	0	0	0	0	0	0	0	0	0	0	0	0	0	0	0	0	0	0	0	0	0	0	0
second	Carabidae	Harpalus 9	0	0	0	0	0	0	0	0	0	0	0	0	0	0	0	0	0	0	0	0	0	0	0	0	0	0	0	0	0	0	0	0	0	0	0	0	0	0	0	0	0	0	0	0	0	0	0
second	Carabidae	Harpalus griseus?	0	0	0	0	0	0	0	0	0	0	0	0	0	0	0	0	0	0	0	0	0	0	0	0	0	0	0	0	5	0	0	0	0	0	0	0	0	0	0	0	0	0	0	0	0	0	0
second	Carabidae	Harpalus roninus	0	0	0	0	0	0	0	0	0	0	0	0	0	0	0	0	0	0	0	0	0	0	0	0	0	0	0	0	1	0	0	0	0	0	0	0	0	0	0	0	0	0	0	0	0	0	0
second	Carabidae	Harpalus sinucus?	0	0	0	0	0	0	0	0	0	0	0	0	0	0	0	0	1	0	0	0	0	0	0	0	0	0	0	0	0	0	0	0	0	0	0	0	0	0	0	0	0	0	0	0	0	1	0
second	Carabidae	Harpalus sp.3	0	0	0	0	0	0	0	0	0	0	0	0	0	0	0	0	0	0	0	0	0	0	0	0	0	0	0	0	0	0	0	0	0	0	0	0	0	0	0	0	0	0	0	0	0	0	0
second	Carabidae	Harpalus sp.4	0	0	0	0	0	0	0	0	0	0	0	0	0	0	0	0	0	0	0	0	0	0	0	0	0	0	0	0	0	0	0	0	0	0	0	0	0	0	0	0	0	0	0	0	0	0	0
second	Carabidae	Leistus niger	0	0	0	0	0	0	0	0	0	0	0	0	0	1	0	0	0	0	0	0	0	0	0	0	0	0	0	0	0	0	0	0	0	0	0	0	0	0	0	0	0	1	0	0	0	0	0
second	Carabidae	Lesticus magnus	0	0	0	0	0	0	0	0	0	0	0	0	0	0	0	0	0	0	0	0	0	0	0	0	0	0	1	0	0	0	0	0	0	0	0	0	0	0	0	0	0	0	0	0	0	0	0
second	Carabidae	Nebria chinensis	0	0	0	0	0	0	0	0	0	0	0	0	0	0	0	0	0	0	0	0	0	0	0	35	0	8	0	0	0	0	0	0	0	0	0	0	0	0	0	0	0	0	0	0	0	0	0
second	Carabidae	Nebria coreica	0	0	0	0	0	0	0	0	0	0	0	0	0	0	0	0	0	0	0	0	0	0	0	0	0	0	0	0	0	0	0	0	0	0	0	0	0	0	0	0	0	0	0	0	0	0	0
second	Carabidae	Nebria komarovi	0	0	0	0	0	0	0	0	0	0	0	0	0	0	0	0	0	0	0	0	0	0	0	0	0	0	0	0	0	0	0	0	0	0	0	0	0	0	0	0	0	0	0	0	0	0	0
second	Carabidae	Pentagonica subcordicollis	0	0	0	0	0	0	0	0	0	0	0	0	0	0	0	0	0	0	0	0	0	0	0	0	0	0	0	0	0	0	0	0	0	0	0	0	0	0	0	0	0	0	0	0	0	0	0
second	Carabidae	Perigona nigriceps	0	0	0	0	0	0	0	0	0	0	0	0	0	0	0	0	0	0	0	0	0	0	0	0	0	0	0	0	0	0	0	0	0	0	0	0	0	0	0	0	0	0	0	0	0	0	0
second	Carabidae	Pherosophus jessoensis	0	0	0	0	0	0	0	0	0	0	0	0	0	0	0	0	0	0	1	0	0	2	19	5	0	15	0	0	0	0	0	0	0	0	0	0	0	0	0	0	0	0	0	0	0	0	0
second	Carabidae	Planetes puncticeps	0	0	0	0	0	0	0	0	0	0	0	0	0	0	0	0	0	0	1	0	0	0	0	0	0	0	0	0	0	0	0	0	0	0	0	0	0	0	0	0	0	0	0	0	0	0	0
second	Carabidae	Poecilus nemotoi	0	0	0	0	0	245	0	0	0	0	0	0	0	0	0	0	0	0	0	0	0	0	0	0	0	0	0	0	0	0	0	0	0	2	0	0	0	0	0	0	0	0	0	0	0	0	0
second	Carabidae	Pristosia vigil	0	0	0	0	0	0	0	0	0	0	0	1	0	1	1	18	0	0	0	0	5	0	0	0	0	0	0	0	0	0	0	0	0	0	0	0	0	0	0	0	0	1	0	0	0	0	1
second	Carabidae	Pterostichus (Koreonialoe) spp.	0	0	0	0	1	0	0	0	0	0	0	0	0	0	0	0	0	0	0	0	0	0	0	0	0	0	0	0	0	0	0	0	0	0	0	0	0	0	0	0	0	0	0	0	0	0	0
second	Carabidae	Pterostichus audax	0	0	0	0	0	0	0	0	0	0	0	2	0	4	0	0	0	0	0	0	0	0	0	0	0	0	0	0	0	0	0	0	0	0	0	0	0	0	6	0	1	2	0	0	0	0	0
second	Carabidae	Pterostichus orientalis	0	0	0	0	0	0	0	0	0	0	0	1	0	0	2	8	0	0	0	0	0	0	0	0	0	0	0	0	0	0	0	0	0	0	0	0	0	0	0	0	0	0	0	0	0	0	0
second	Carabidae	Pterostichus scurrus	0	0	0	0	0	0	0	0	0	0	0	0	0	0	0	0	0	0	0	0	0	0	0	0	0	0	0	0	0	0	0	0	0	0	0	0	0	0	0	0	0	0	0	0	0	0	0
second	Carabidae	Pterostichus subovatus	0	0	0	0	0	0	0	0	0	0	0	0	6	1	0	17	0	0	0	0	0	0	0	0	0	0	0	0	0	0	0	0	0	0	0	0	0	0	0	0	0	1	0	0	0	0	0
second	Carabidae	Pterostichus truncatus	0	0	0	0	0	0	0	0	0	0	0	0	0	0	0	0	0	0	0	0	0	0	0	0	0	0	0	0	0	0	0	0	0	0	0	0	0	0	0	0	0	0	0	0	0	0	0
second	Carabidae	Synuchus spp.	0	3	0	0	4	164	1	0	0	0	0	5	0	2	4	0	730	22	0	6	124	247	1	93	2	172	2	0	0	10	0	3	0	0	0	0	0	1	0	0	6	4	0	0	0	9	25
second	Carabidae	Trechus sp.	0	0	0	0	0	0	0	0	0	0	1	0	0	0	0	0	0	0	0	0	0	0	1	0	0	0	0	0	0	0	0	0	0	0	0	0	0	0	0	0	0	0	0	0	0	0	0
second	Carabidae	Trigonognatha coreana	0	7	1	2	0	0	1	0	0	1	0	0	0	0	0	0	0	0	1	3	0	0	0	0	0	0	0	0	0	2	0	0	0	0	0	1	0	0	1	0	0	0	2	2	0	0	0
second	Cerambycidae	Acalolepta fraudarix	0	0	0	0	0	0	0	0	0	0	0	0	0	0	0	0	0	0	0	0	0	0	0	0	0	0	0	0	0	0	0	0	0	0	0	0	0	0	0	0	0	0	0	0	0	0	0
second	Cerambycidae	Carilia virginea	0	0	0	0	0	0	0	0	0	0	0	0	0	0	0	0	0	0	0	0	0	0	0	0	0	0	0	0	0	0	0	0	0	0	0	0	0	0	0	0	0	0	0	0	0	1	0
second	Cerambycidae	Cerambycidae	0	0	0	0	0	0	0	0	0	0	0	0	0	0	0	0	0	0	0	0	0	0	0	0	0	0	0	0	0	0	0	0	0	0	0	0	0	0	0	0	0	0	0	0	0	0	0
second	Cerambycidae	Cerambycidae 1	0	0	0	0	0	0	0	0	0	0	0	0	0	0	0	0	0	0	0	0	0	0	0	0	0	0	0	0	0	0	0	0	0	0	0	0	0	0	0	0	0	0	0	0	0	0	0
second	Cerambycidae	Cerambycidae 2	0	0	0	0	0	0	0	0	0	0	0	0	0	0	0	0	0	0	0	0	0	0	0	0	0	0	0	0	0	0	0	0	0	0	0	0	0	0	0	0	0	0	0	0	0	0	0
second	Cerambycidae	Cerambycidae 4	0	0	0	0	0	0	0	0	0	0	0	0	0	0	0	0	0	0	0	0	0	0	0	0	0	0	0	0	0	0	0	0	0	0	0	0	0	0	0	0	0	0	0	0	0	0	0
second	Cerambycidae	Chrorophorus simillimus	0	0	0	0	0	0	0	0	0	0	0	0	0	0	0	0	0	0	0	0	0	0	0	0	0	0	0	0	0	0	0	0	0	0	0	0	0	0	0	0	0	0	0	0	0	0	0
second	Cerambycidae	Exocenrus 1	0	0	0	0	0	0	0	0	0	0	0	0	0	0	0	0	0	0	0	0	0	0	0	0	0	0	0	0	0	0	0	0	0	0	0	0	0	0	0	0	0	0	0	0	0	0	0
second	Cerambycidae	Exocenrus lineatus	0	0	0	0	0	0	0	0	0	0	0	0	0	0	0	0	0	0	0	0	0	0	0	0	0	0	0	0	0	0	0	0	0	0	0	0	0	0	0	0	0	0	0	0	0	0	0
second	Cerambycidae	Moechotypa diphysis	0	0	0	0	0	0	0	0	0	0	0	0	0	0	0	0	0	0	0	0	0	0	0	0	0	0	0	0	0	0	0	0	0	0	0	0	0	0	0	0	0	0	0	0	1	0	0
second	Cerambycidae	Pidonia 2	0	0	0	0	0	0	0	0	0	0	0	0	0	0	0	0	0	0	0	0	0	0	0	0	0	0	0	0	0	0	0	0	0	0	0	0	0	0	0	0	0	0	0	0	0	0	0
second	Cerambycidae	Pidonia amurensis	0	0	0	0	0	0	0	0	0	0	0	0	0	0	0	0	0	0	0	0	0	0	0	0	0	0	0	0	0	0	0	0	0	0	0	0	0	0	0	0	0	0	0	0	0	0	0
second	Cerambycidae	Pidonia gibbicollis	0	0	0	0	0	0	0	0	0	0	0	0	0	0	0	0	0	0	0	0	0	0	0	0	0	0	0	0	0	0	0	0	0	0	0	0	0	0	0	0	0	0	0	0	0	0	0
second	Cerambycidae	Pidonia puziloi	0	0	0	0	0	0	0	0	0	0	0	0	0	0	0	0	0	0	0	0	0	0	0	1	0	0	0	0	0	0	0	0	0	0	0	0	0	0	0	0	2	0	0	0	0	0	0
second	Cerambycidae	Prionus insularis	0	0	0	0	0	0	0	0	0	0	0	0	0	0	0	0	0	0	0	0	0	0	0	0	0	0	0	0	0	0	0	0	0	0	0	0	0	0	0	0	0	0	0	1	0	0	0
second	Cerambycidae	Pseudalosterna elegantula	0	0	0	0	0	0	0	0	0	0	0	0	0	0	0	0	0	0	0	0	0	0	0	0	0	0	0	0	0	0	0	0	0	0	0	0	0	0	0	0	0	0	0	0	0	0	0
second	Cerambycidae	Pterolophia 1	0	0	0	0	0	0	0	0	0	0	0	0	0	0	0	0	0	0	0	0	0	0	0	0	0	0	0	0	0	0	0	0	0	0	0	0	0	0	0	0	0	0	0	0	0	0	0
second	Cerambycidae	Pterolophia jiriensis	0	0	0	0	0	0	0	0	0	0	0	0	0	0	0	0	0	0	0	0	0	0	0	0	0	0	0	0	0	0	0	0	0	0	0	0	0	0	0	0	0	0	0	0	0	0	0
second	Cerambycidae	Rhaphuma gracilipes	0	0	0	0	0	0	0	0	0	0	0	0	0	0	0	0	0	0	0	0	0	0	0	0	0	0	0	0	0	0	0	0	0	0	0	0	0	0	0	0	0	0	0	0	0	0	0
second	Cetoniidae	Cetoniidae	0	0	0	0	0	0	0	0	0	0	0	0	0	0	0	0	0	0	0	0	0	0	0	0	0	0	0	0	0	0	0	0	0	0	0	0	0	0	0	0	0	0	0	0	0	0	0
second	Cetoniidae	Cetoniidae 1	0	0	0	0	0	0	0	0	0	0	0	0	0	0	0	0	0	0	0	0	0	0	0	0	0	0	0	0	0	0	0	0	0	0	0	0	0	0	0	0	0	0	0	0	0	0	0
second	Cetoniidae	Gametis jucunda	0	0	0	1	0	0	0	0	0	0	0	0	0	0	0	0	0	0	0	0	0	0	0	0	0	0	0	0	0	0	0	0	0	0	0	0	1	0	0	0	0	0	0	0	0	0	0
second	Cetoniidae	Nipponovalgus angusticollis	0	0	0	0	0	0	0	0	0	0	0	0	0	0	0	0	0	0	0	0	0	0	0	0	0	0	0	0	0	0	0	0	0	0	0	0	0	0	0	0	0	0	0	0	0	0	0
second	Cetoniidae	Protaetia orientalis	0	0	0	0	0	0	0	0	0	0	0	0	0	0	0	0	0	0	0	0	0	0	0	0	0	0	0	0	0	0	0	0	0	0	0	0	0	0	0	0	0	0	0	0	0	0	0
second	Cetoniidae	Pseudotorynorrhina japonica	0	0	0	0	0	0	0	0	0	0	0	0	0	0	0	0	0	0	0	0	0	0	0	0	0	0	0	0	0	0	0	0	0	0	0	0	0	0	0	0	0	0	0	0	0	0	0
second	Cetoniidae	Trichinus succinctus	0	0	0	0	0	0	0	0	0	0	0	1	0	0	0	0	0	0	0	0	0	0	0	0	0	0	0	0	0	0	0	0	0	0	0	0	0	0	0	0	0	0	0	0	0	0	1
second	Chrysomelidae	Altica? 1	0	0	0	0	0	0	0	0	0	0	0	0	0	0	0	0	0	0	0	0	0	0	0	0	1	0	0	0	0	0	0	0	0	0	0	0	0	0	0	0	0	0	0	0	0	2	0
second	Chrysomelidae	Aphthona 1	0	0	0	0	0	0	0	0	0	0	0	0	0	0	0	0	0	0	0	0	0	0	0	0	0	0	0	0	0	0	0	0	0	0	0	0	0	0	0	0	0	0	0	0	0	0	0
second	Chrysomelidae	Aphthona 5	0	0	0	0	0	0	0	0	0	0	0	0	0	0	0	0	0	0	0	0	0	0	0	0	0	0	0	0	0	0	0	0	0	0	0	0	0	0	0	0	0	0	0	0	0	0	0
second	Chrysomelidae	Aphthona 8	0	0	0	0	0	0	0	0	0	0	0	0	0	0	0	0	0	0	0	0	0	0	0	0	0	0	0	0	0	0	0	0	0	0	0	0	0	0	0	0	0	0	0	0	0	0	0
second	Chrysomelidae	Aphthona chinchihi	0	0	0	0	0	0	0	0	0	0	0	0	0	0	0	0	0	0	0	0	0	0	0	0	0	0	0	0	0	0	0	0	0	0	0	0	0	0	0	0	0	0	0	0	0	0	0
second	Chrysomelidae	Aphthona sp.2	0	0	0	0	0	0	0	0	0	0	0	0	0	0	0	0	0	0	0	0	0	0	0	0	0	0	0	0	0	0	0	0	0	0	0	0	0	0	0	0	0	0	0	0	0	0	0
second	Chrysomelidae	Aphthona sp.4	0	0	0	0	0	0	0	0	0	0	0	0	0	0	0	0	0	0	0	0	0	0	0	0	0	0	0	0	0	0	0	0	0	0	0	0	0	0	0	0	0	0	0	0	0	0	0
second	Chrysomelidae	Aphthona sp.5	0	0	0	0	0	0	0	0	0	0	0	0	0	0	0	0	0	0	0	0	0	0	0	0	0	0	0	0	0	0	0	0	0	0	0	0	0	0	0	0	0	0	0	0	0	0	0
second	Chrysomelidae	Aphthona? 1	0	0	0	0	0	0	0	0	0	0	0	0	0	0	0	0	0	0	0	0	0	0	0	0	0	0	0	0	0	0	0	0	0	0	0	0	0	0	0	0	0	0	0	0	0	0	0
second	Chrysomelidae	Argopus sp.1	0	0	0	0	0	0	0	0	0	0	0	0	0	0	0	0	0	0	0	0	0	0	0	0	0	0	0	0	0	0	0	0	0	0	0	0	0	0	0	0	0	0	0	0	0	0	0
second	Chrysomelidae	Cassida velaris	0	0	0	0	0	0	0	0	0	0	0	0	0	0	0	0	0	0	0	0	0	0	0	0	0	0	0	0	0	0	0	0	0	0	0	0	0	0	0	0	0	0	0	0	0	0	0
second	Chrysomelidae	Chrisomelidae 6	0	0	0	0	0	0	0	0	0	0	0	0	0	0	0	0	0	0	0	0	0	0	0	0	0	0	0	0	0	0	0	0	0	0	0	0	0	0	0	0	0	0	0	0	0	0	0
second	Chrysomelidae	Chrysolina aurichalcea	0	0	0	0	0	0	0	0	0	0	0	0	0	0	0	0	0	0	0	0	0	0	0	0	0	0	0	0	0	0	0	0	0	0	0	0	0	0	0	0	0	0	0	0	0	0	0
second	Chrysomelidae	Chrysolina gensanensis	0	0	0	0	0	0	0	0	0	0	0	0	0	0	0	0	0	0	0	0	0	0	0	0	0	0	0	0	0	0	0	0	0	0	0	0	0	0	0	0	0	0	0	0	0	0	0
second	Chrysomelidae	Chrysomela vigintipumetata	0	0	0	0	0	0	0	0	0	0	0	0	0	0	0	0	0	0	0	0	0	1	0	0	0	0	0	0	0	0	0	0	0	0	0	0	0	0	0	0	0	0	0	0	0	0	0
second	Chrysomelidae	Chrysomelidae	0	0	0	0	0	0	0	0	0	0	0	0	0	0	0	0	1	0	0	0	0	0	0	1	0	0	0	0	0	0	0	0	0	0	0	0	0	0	0	0	0	0	0	0	0	0	0
second	Chrysomelidae	Chrysomelidae 4	0	0	0	0	0	0	0	0	0	0	0	0	0	0	0	0	0	0	0	0	0	0	0	0	0	0	0	0	0	0	0	0	0	0	0	0	0	0	0	0	0	0	0	0	0	0	0
second	Chrysomelidae	Chrysomelidae 5	0	0	0	0	0	0	0	0	0	0	0	0	0	0	0	0	0	0	0	0	0	0	0	0	0	0	0	0	0	0	0	0	0	0	0	0	0	0	0	0	0	0	0	0	0	0	0
second	Chrysomelidae	Chrysomelidae A2	0	0	0	0	0	0	0	0	0	0	0	0	0	0	0	0	0	0	0	0	0	0	0	0	0	0	0	0	0	0	0	0	0	0	0	0	0	0	0	0	0	0	0	0	0	0	0
second	Chrysomelidae	Chrysomelidae? A1	0	0	0	0	0	0	0	0	0	0	0	0	0	0	0	0	0	0	0	0	0	0	0	0	0	0	0	0	0	0	0	0	0	0	0	0	0	0	0	0	0	0	0	0	0	0	0
second	Chrysomelidae	Coleoptera CHR2	0	0	0	0	0	0	0	0	0	0	0	0	0	0	0	0	0	0	0	0	0	0	0	0	0	0	0	0	0	0	0	0	0	0	0	0	0	0	0	0	0	0	0	0	0	0	0
second	Chrysomelidae	Demotina fasciata	0	0	0	0	0	0	0	0	0	0	0	0	0	0	0	0	0	0	0	0	0	0	0	0	0	0	0	0	0	0	0	0	0	0	0	0	0	0	0	0	0	0	0	0	0	0	0
second	Chrysomelidae	Demotina modesta	0	0	0	0	0	0	0	0	0	0	0	0	0	0	0	0	0	0	0	0	0	0	0	0	0	0	0	2	1	0	0	0	0	0	0	0	0	0	0	0	0	0	0	0	0	0	0
second	Chrysomelidae	Gallerucida 1	0	0	0	0	0	0	0	0	0	0	0	0	0	0	0	0	0	0	0	0	0	0	0	0	0	0	0	0	0	0	0	0	0	0	0	0	0	0	0	0	0	0	0	0	0	0	0
second	Chrysomelidae	Gallerucida bifasciata	0	0	0	0	0	0	0	0	0	0	0	0	0	0	0	0	0	0	0	0	0	0	0	0	0	0	0	0	0	0	0	0	0	0	0	0	0	0	0	0	0	0	0	0	0	0	0
second	Chrysomelidae	Gastrolinoides1	0	0	0	0	0	0	0	0	0	0	0	0	0	0	0	0	0	0	0	0	0	0	0	0	0	0	0	0	0	0	0	0	0	0	0	0	0	0	0	0	0	0	0	0	0	0	0
second	Chrysomelidae	Hemipyxis 1	0	0	0	0	0	0	0	0	0	0	0	0	0	0	0	0	0	0	0	0	0	0	0	0	0	0	0	0	0	0	0	0	0	0	0	0	0	0	0	0	0	0	0	0	0	1	0
second	Chrysomelidae	Lema 1	0	0	0	0	0	0	0	0	0	0	0	0	0	0	0	0	0	0	0	0	0	0	0	2	0	0	0	0	0	0	0	0	0	0	0	0	0	0	0	0	0	0	0	0	0	0	0
second	Chrysomelidae	Lema diversa	0	0	0	0	0	0	0	0	0	0	0	0	0	0	0	0	0	0	0	0	0	0	0	0	0	0	0	0	0	0	0	0	0	0	0	0	0	0	0	0	0	0	0	0	0	0	0
second	Chrysomelidae	Lema fortunei	0	0	0	0	0	0	0	0	0	0	0	0	0	0	0	0	0	0	0	0	0	0	0	0	0	0	0	0	0	0	0	0	0	0	0	0	0	0	0	0	0	0	0	0	0	0	0
second	Chrysomelidae	Lypesthes ater	0	0	0	0	0	0	0	0	0	0	0	0	0	0	0	0	0	0	0	0	0	0	0	0	0	0	0	0	0	0	0	0	0	0	0	0	0	0	0	0	0	0	0	0	0	0	0
second	Chrysomelidae	Monolepta 2	0	0	0	0	0	0	0	0	0	0	0	0	0	0	0	0	0	0	0	0	0	0	4	0	0	0	0	0	0	0	0	0	0	0	0	0	0	0	0	0	0	0	0	0	0	0	0
second	Chrysomelidae	Monolepta dichroa	0	0	0	0	0	0	0	0	0	0	0	0	0	0	0	0	0	0	1	0	0	0	0	0	0	0	0	0	0	0	0	0	0	0	0	0	0	0	0	0	0	0	0	0	0	0	0
second	Chrysomelidae	Monolepta shirozui	0	0	0	0	0	0	0	0	0	0	1	0	0	0	0	0	0	1	0	0	1	0	0	0	0	0	0	0	1	0	0	0	0	0	0	0	0	0	0	0	1	0	0	0	3	0	0
second	Chrysomelidae	Pagria signata	0	0	0	0	0	0	0	0	0	0	0	0	0	0	0	0	0	0	0	0	0	0	0	0	0	0	0	0	0	0	0	0	0	0	0	0	0	0	0	0	0	0	0	0	0	0	0
second	Chrysomelidae	Phyllotreta rectilineata	0	0	0	0	0	0	0	0	0	0	0	0	0	0	0	0	0	0	0	0	0	0	0	0	0	0	0	0	0	0	0	0	0	0	0	0	0	0	0	0	0	0	0	0	0	0	0
second	Chrysomelidae	Psylliodes 1	0	0	0	0	0	0	0	0	0	0	0	0	0	0	0	0	0	0	0	0	0	0	0	0	0	2	0	0	0	0	0	0	0	0	0	0	0	0	0	0	0	0	0	0	0	0	0
second	Chrysomelidae	Psylliodes sp.1	0	0	0	0	0	0	0	0	0	0	0	0	0	0	0	0	0	0	0	0	0	0	0	0	0	0	0	0	0	0	0	0	0	0	0	0	0	0	0	0	1	0	0	0	0	0	0
second	Chrysomelidae	Sangariola pumctatostriata	0	0	0	0	0	0	0	0	0	0	0	0	0	0	0	0	0	0	0	0	0	0	0	0	0	0	0	0	0	0	0	0	0	0	0	0	0	0	0	0	0	0	0	0	0	0	0
second	Chrysomelidae	Scelodonta 1	0	0	0	0	0	0	0	0	0	0	0	0	0	0	0	0	0	0	0	0	0	0	0	0	0	0	0	0	1	0	0	0	0	0	0	0	0	0	0	0	0	0	0	0	0	0	0
second	Chrysomelidae	Syneta 1	0	0	0	0	0	0	0	0	0	0	0	0	0	0	0	0	0	0	0	0	0	0	0	0	0	0	0	0	0	0	0	0	0	0	0	0	0	0	0	0	0	0	0	0	0	0	0
second	Chrysomelidae	Thlaspida 1	0	0	0	0	0	0	0	0	0	0	0	0	0	0	0	0	0	0	0	0	0	0	0	0	0	0	0	0	0	0	0	0	0	0	0	0	0	0	0	0	0	0	0	0	0	0	0
second	Ciidae	Ciidae? 1	0	0	0	0	0	0	0	0	0	0	0	0	0	0	0	0	0	0	0	0	0	0	0	0	0	0	0	0	0	0	0	0	0	0	0	0	0	0	0	0	0	0	0	0	0	0	0
second	Cleridae	Opilio mollis	0	0	0	0	0	0	0	0	0	0	0	0	0	0	0	0	0	0	0	0	0	0	0	0	0	0	0	0	0	0	0	0	0	0	0	0	0	0	0	0	0	0	0	0	0	0	0
second	Coccinellidae	Calvia muiri	0	0	0	0	0	0	0	0	0	0	0	0	0	0	0	0	0	0	0	0	0	0	0	0	0	0	0	0	0	0	0	0	0	0	0	0	0	0	0	0	0	0	0	0	0	0	0
second	Coccinellidae	Calvia sp.1	0	0	0	0	0	0	0	0	0	0	1	0	0	0	0	0	0	0	0	0	0	0	0	0	0	0	0	0	0	0	0	0	0	0	0	0	0	0	0	0	0	0	0	0	0	0	0
second	Coccinellidae	Chilocorus kuwanae	0	0	0	0	0	0	0	0	0	0	0	0	0	0	0	0	0	0	0	0	0	0	0	0	0	0	0	0	0	0	0	0	0	0	0	0	0	0	0	0	0	0	0	0	0	0	0
second	Coccinellidae	Coccinellidae	0	0	0	0	0	0	0	0	0	0	0	0	0	0	0	0	0	0	0	0	0	0	0	0	0	0	0	0	0	0	0	0	0	0	0	0	0	0	0	0	0	0	0	0	0	0	0
second	Coccinellidae	Coccinellidae? 1	0	0	0	0	0	0	0	0	0	0	0	1	0	0	0	0	0	0	0	0	0	0	0	0	0	0	0	0	0	0	0	0	0	0	0	0	0	0	0	0	0	0	0	0	0	0	0
second	Coccinellidae	Harmonia axyridis	0	0	0	0	0	0	0	0	0	0	0	0	0	0	0	0	0	0	0	0	0	0	0	0	0	0	0	0	0	0	0	0	0	0	0	0	0	0	0	0	0	0	0	0	0	0	0
second	Coccinellidae	Hyperaspis 1	0	0	0	0	0	0	0	0	0	0	0	0	0	0	0	0	0	0	0	0	0	0	0	0	0	0	0	0	0	0	0	0	0	0	0	0	0	0	0	0	0	0	0	0	0	0	0
second	Coccinellidae	Rodolia limbata	0	0	0	0	0	0	0	0	0	0	0	0	0	0	0	0	0	0	0	0	0	0	0	0	0	0	0	0	0	0	0	0	0	0	0	0	0	0	0	0	0	0	0	0	0	0	0
second	Coccinellidae	Scymnus 1	0	0	0	0	0	0	0	0	0	0	0	0	0	0	0	0	0	0	0	0	0	0	0	0	0	0	0	0	0	0	0	0	0	0	0	0	0	0	0	0	0	0	0	0	0	0	0
second	Cryptophagidae	Cryptophagidae	0	0	0	0	0	0	0	0	0	0	0	0	0	0	0	0	0	0	0	0	0	0	0	0	0	0	0	0	0	0	0	0	0	0	0	0	0	0	0	0	0	0	0	0	0	0	0
second	Cryptophagidae	Cryptophagus 2	0	0	0	0	0	0	0	0	0	0	0	0	0	0	0	0	0	0	0	0	0	0	0	0	0	0	0	0	0	0	0	0	0	0	0	0	0	0	0	0	0	0	0	0	0	0	0
second	Cryptophagidae	Cryptophagus cellaris?	0	0	0	0	0	0	0	0	0	0	0	0	0	0	0	0	0	0	0	0	0	0	0	0	0	0	0	0	0	0	0	0	0	0	0	0	0	0	0	0	0	0	0	0	0	0	0
second	Cryptophagidae	Cryptophagus sp.1	0	0	0	0	0	0	0	0	0	0	0	0	0	0	0	0	0	0	0	0	1	6	0	0	0	2	0	0	0	1	0	0	0	0	0	0	0	0	0	0	0	0	0	0	0	0	0
second	Cryptophagidae	Cryptophagus sp.2	0	0	0	0	0	0	0	0	0	0	0	0	0	0	0	0	0	0	0	0	0	0	0	0	0	0	0	0	0	0	0	0	0	0	0	0	0	0	0	0	0	0	0	0	0	0	0
second	Cryptophagidae	Cryptophagus sp.3	0	0	0	0	0	1	0	0	0	0	0	0	0	0	0	0	0	0	0	0	0	0	0	0	0	0	0	0	0	0	0	0	0	0	0	0	0	0	0	0	0	0	0	0	0	0	0
second	Cryptophagidae	Cryptophagus sp.4	0	0	0	0	0	0	0	0	0	0	0	0	0	0	0	0	0	0	0	1	0	6	0	15	0	2	0	0	0	0	0	0	0	0	0	0	0	0	0	0	0	0	0	0	0	0	0
second	Cryptophagidae	Dernostea 1	0	0	0	0	0	0	0	0	0	0	0	0	0	0	0	0	0	0	0	0	0	0	0	0	0	0	0	0	0	0	0	0	0	0	0	0	0	0	0	0	0	0	0	0	0	0	0
second	Cucujidae	Coleoptera STA2	0	0	0	0	0	0	0	0	0	0	0	0	0	0	0	0	0	0	0	0	0	0	0	0	0	0	0	0	0	0	0	0	0	0	0	0	0	0	0	0	0	0	0	0	0	0	0
second	Cupedidae	Tenomerga 1	0	0	0	0	0	0	0	0	0	0	0	0	0	0	0	0	0	0	0	0	0	0	0	0	0	0	0	0	0	0	0	0	0	0	0	0	0	0	0	0	0	0	0	0	0	0	0
second	Curculionidae	Acallinus 2	0	0	0	0	0	0	0	0	0	0	0	0	0	0	0	0	0	0	0	0	0	0	0	0	0	0	0	0	0	0	0	0	0	0	0	0	0	0	0	0	0	0	0	0	0	0	0
second	Curculionidae	Acallinus tuberculatus	0	0	0	0	0	0	0	0	0	0	0	0	0	0	0	0	0	0	0	0	0	0	0	0	0	0	0	0	0	0	0	0	0	0	0	0	0	0	0	0	0	0	0	0	0	0	0
second	Curculionidae	Acallinus? 1	0	0	0	0	0	0	0	0	0	0	0	0	0	0	0	0	0	0	0	0	0	0	0	0	0	0	0	0	0	0	0	0	0	0	0	0	0	0	0	0	0	0	0	0	0	0	0
second	Curculionidae	Acicnemis shibatai	0	0	0	0	0	0	0	0	0	0	0	0	0	0	0	0	0	0	1	0	0	0	0	0	0	0	0	0	0	0	0	0	0	0	0	0	0	0	0	0	0	0	0	0	0	0	0
second	Curculionidae	Anthinobaris dispilota	0	0	0	0	0	0	0	0	0	3	0	0	0	0	0	0	0	0	1	0	0	0	0	0	0	0	0	0	0	0	0	0	0	0	0	0	0	0	0	0	0	0	1	0	0	0	0
second	Curculionidae	Archarius 1	0	0	0	0	0	0	2	0	0	0	0	0	0	0	0	0	0	0	0	0	0	0	0	0	0	0	0	0	0	0	0	0	0	0	0	0	0	0	0	0	0	0	0	0	0	0	0
second	Curculionidae	Archarius pictus	0	0	0	0	0	0	0	0	0	0	0	0	0	0	0	0	0	0	0	0	0	0	0	0	0	0	0	0	0	0	0	0	0	0	0	0	0	0	0	0	1	0	0	0	0	0	0
second	Curculionidae	Asphalmus 1	0	0	0	0	0	0	0	0	0	0	0	0	0	0	0	0	0	0	0	0	0	0	0	0	0	0	0	0	0	0	0	0	0	0	0	0	0	0	0	0	0	0	0	0	0	0	0
second	Curculionidae	Asphalmus 2	0	0	0	0	0	0	0	0	0	0	0	0	0	0	0	0	0	0	0	0	0	0	0	0	0	0	0	0	0	0	0	0	0	0	0	0	0	0	0	0	0	0	0	0	0	0	0
second	Curculionidae	Asphalmus 3	0	0	0	0	0	0	0	0	0	0	0	0	0	0	0	0	0	0	0	0	0	0	0	0	0	0	0	0	0	0	0	0	0	0	0	0	0	0	0	0	0	0	0	0	0	0	0
second	Curculionidae	Asphalmus 4	0	0	0	0	0	0	0	0	0	0	0	0	0	0	0	0	0	0	0	0	0	0	0	0	0	0	0	0	0	0	0	0	0	0	0	0	0	0	0	0	0	0	0	0	0	0	0
second	Curculionidae	Asphalmus japonicus	0	0	0	0	0	14	0	0	0	0	0	0	0	1	0	2	0	0	0	0	0	0	0	0	1	0	0	0	0	0	0	0	0	0	0	1	0	0	0	0	1	0	0	0	0	0	6
second	Curculionidae	Blosyrus 1	0	0	0	0	0	0	0	0	0	0	0	0	0	0	0	0	0	0	0	0	0	0	0	0	0	0	0	0	0	0	0	0	0	0	0	0	0	0	0	0	0	0	0	0	0	0	0
second	Curculionidae	Catapionus viridimetallicus	0	0	0	0	0	0	0	0	0	0	0	0	0	0	0	0	0	0	0	0	0	0	0	0	0	0	0	0	0	0	0	0	0	0	0	0	0	0	0	0	0	0	0	0	0	0	0
second	Curculionidae	Curculio 1	0	0	0	0	0	0	0	0	0	0	0	0	0	0	0	0	0	0	0	0	0	0	0	0	0	0	0	0	0	0	0	0	0	0	0	0	0	0	0	0	0	0	0	0	0	0	0
second	Curculionidae	Curculio 2	0	0	0	0	0	0	0	0	0	0	0	0	0	0	0	0	0	0	0	0	0	0	0	0	0	0	0	0	0	0	0	0	0	0	0	0	0	0	0	0	0	0	0	0	0	0	0
second	Curculionidae	Curculio 3	0	0	0	0	0	0	0	0	0	0	0	0	0	0	0	0	1	0	0	1	0	0	0	0	0	0	0	0	0	0	0	0	0	0	0	0	0	0	0	0	0	0	0	0	0	0	0
second	Curculionidae	Curculionidae	0	0	0	0	0	0	0	0	0	0	0	0	0	0	0	0	0	0	0	0	0	3	0	0	0	1	0	0	0	0	0	0	0	0	0	0	0	0	0	0	0	0	0	0	0	0	0
second	Curculionidae	Curculionidae 1	0	0	0	0	0	0	0	0	0	0	0	0	0	0	0	0	0	0	0	0	0	0	0	0	0	0	0	0	0	0	0	0	0	0	0	0	0	0	0	0	0	0	0	0	0	0	0
second	Curculionidae	Curculionidae 10	0	0	0	0	0	0	0	0	0	0	0	0	0	0	0	0	0	0	0	0	0	0	0	0	0	0	0	0	0	0	0	0	0	0	0	0	0	0	0	0	0	0	0	0	0	0	0
second	Curculionidae	Curculionidae 11	0	0	0	0	0	0	0	0	0	0	0	0	0	0	0	0	0	0	0	0	0	0	0	0	0	0	0	0	0	0	0	0	0	0	0	0	0	0	0	0	0	0	0	0	0	0	0
second	Curculionidae	Curculionidae 12	0	0	0	0	0	0	0	0	0	0	0	0	0	0	0	0	0	0	0	0	0	0	0	0	0	0	0	0	0	0	0	0	0	0	0	0	0	0	0	0	0	0	0	0	0	0	0
second	Curculionidae	Curculionidae 2	0	0	0	0	0	0	0	0	0	0	0	0	0	0	0	0	0	0	0	0	0	0	0	0	0	0	0	0	0	0	0	0	0	0	0	0	0	0	0	0	0	0	0	0	0	0	0
second	Curculionidae	Curculionidae 3	0	0	0	0	0	0	0	0	0	0	0	0	0	0	0	0	0	0	0	0	0	0	0	0	0	0	0	0	0	0	0	0	0	0	0	0	0	0	0	0	0	0	0	0	0	0	0
second	Curculionidae	Curculionidae 4	0	0	0	0	0	0	0	0	0	0	0	0	0	0	0	0	0	0	0	0	0	0	0	0	0	0	0	0	0	0	0	0	0	0	0	0	0	0	0	0	0	0	0	0	0	0	0
second	Curculionidae	Curculionidae 5	0	0	0	0	0	0	0	0	0	0	0	0	0	0	0	0	0	0	0	0	0	0	0	0	0	0	0	0	0	0	0	0	0	0	0	0	0	0	0	0	0	0	0	0	0	0	0
second	Curculionidae	Curculionidae 6	0	0	0	0	0	0	0	0	0	0	0	0	0	0	0	0	0	0	0	0	0	0	0	0	0	0	0	0	0	0	0	0	0	0	0	0	0	0	0	0	0	0	0	0	0	0	1
second	Curculionidae	Curculionidae 8	0	0	0	0	0	0	0	0	0	0	0	0	0	0	0	0	0	0	0	0	0	0	0	0	0	0	0	0	0	0	0	0	0	0	0	0	0	0	0	0	0	0	0	0	0	0	0
second	Curculionidae	Curculionidae 9	0	0	0	0	0	0	0	0	0	0	0	0	0	0	0	0	0	0	0	0	1	0	0	0	0	0	0	0	0	0	0	0	0	0	0	0	0	0	0	0	0	0	0	0	0	0	0
second	Curculionidae	Cyphicerus viridulus?	0	0	0	0	0	0	0	0	0	0	0	0	0	0	0	0	0	0	0	0	0	0	0	0	0	0	0	0	0	0	0	0	0	0	0	0	0	0	0	0	0	0	0	0	0	0	0
second	Curculionidae	Cyrtepistomus castaneus	1	1	0	0	0	0	2	2	0	0	0	0	0	0	0	0	0	0	0	3	1	0	0	0	0	0	0	0	0	0	0	0	0	3	0	0	1	0	0	0	0	0	0	2	1	0	0
second	Curculionidae	Cyrtepistomus? 1	0	0	0	0	0	0	0	0	0	0	0	0	0	0	0	0	0	0	0	0	0	0	0	0	0	0	0	0	0	0	0	0	0	0	0	0	0	0	0	0	0	0	0	0	0	0	0
second	Curculionidae	Dactylotus koreanus	0	0	0	0	0	0	0	0	0	0	0	0	0	0	0	0	0	0	0	0	0	0	0	0	0	0	0	0	0	0	0	0	0	0	0	0	0	0	0	0	0	0	0	0	0	0	0
second	Curculionidae	Dyscerus 1	0	0	0	0	0	0	0	0	0	0	0	0	0	0	0	0	0	0	0	0	0	0	0	0	0	0	0	0	0	0	0	0	0	0	0	0	0	0	0	0	0	0	0	0	0	0	0
second	Curculionidae	Ectatorhinus adamsii	0	0	0	0	0	0	0	0	0	0	0	0	0	0	0	0	0	0	0	0	0	0	0	0	0	0	0	0	0	0	0	0	0	0	0	0	0	0	0	0	0	0	0	0	0	0	0
second	Curculionidae	Enaptorrhinus granulatus	0	0	0	0	0	1	0	0	0	0	0	0	0	0	0	0	0	0	0	0	0	1	0	0	0	0	0	0	0	0	0	0	0	0	0	0	0	0	0	0	0	0	0	0	0	0	0
second	Curculionidae	Episomus turritus	0	0	0	0	0	0	0	0	0	0	0	0	0	0	0	0	0	0	0	0	0	0	0	0	0	0	0	0	0	0	0	0	0	0	0	0	0	0	0	0	0	0	0	0	0	0	0
second	Curculionidae	Eremochorus 1	0	0	0	0	0	0	0	0	0	0	0	0	0	0	0	0	0	0	0	0	0	0	0	0	0	0	0	0	0	0	0	0	0	0	0	0	0	0	0	0	0	1	0	0	0	0	0
second	Curculionidae	Hylobitelus 1	0	0	0	0	0	0	0	0	0	0	0	0	0	0	0	0	0	0	0	0	0	0	0	0	0	0	0	0	0	0	0	0	0	0	0	0	0	0	0	0	0	0	0	0	0	0	1
second	Curculionidae	Hylobitelus haroldi	0	0	0	0	0	0	0	0	0	0	0	0	0	0	0	0	0	0	0	0	0	2	1	0	0	1	0	0	0	0	4	0	0	0	1	0	0	0	0	0	0	0	1	0	0	0	0
second	Curculionidae	Hypera 1	0	0	0	0	0	0	0	0	0	0	0	0	0	0	0	0	0	0	0	0	0	0	0	0	0	0	0	0	0	0	0	0	0	0	0	0	0	0	0	0	0	0	0	0	0	0	0
second	Curculionidae	Keibaris 1	0	0	0	0	0	0	0	0	0	0	0	0	0	0	0	0	0	0	1	0	0	0	0	0	0	0	0	0	0	0	0	0	0	0	0	0	0	0	0	0	0	0	0	0	0	0	0
second	Curculionidae	Lepidepistomodes 1	0	0	0	0	0	0	0	0	0	0	0	0	0	0	0	0	0	0	0	0	0	0	0	0	0	0	0	0	0	0	0	0	0	0	0	0	0	0	0	0	0	0	0	0	0	0	0
second	Curculionidae	Lepidepistomodes 2	0	0	0	0	0	0	0	0	0	0	0	0	0	0	0	0	0	0	0	0	0	0	0	0	0	0	0	0	0	0	0	0	0	0	0	0	0	0	0	0	0	0	0	0	0	0	0
second	Curculionidae	Lepidepistomodes griseoides	0	0	0	0	0	0	0	0	0	0	0	0	0	0	0	0	0	0	0	0	0	0	0	0	0	0	0	0	0	0	0	0	0	0	0	0	0	0	0	0	0	0	0	0	0	0	0
second	Curculionidae	Lobosoma 1	0	0	0	0	0	0	0	0	0	0	0	0	0	0	0	0	0	0	0	0	0	0	0	0	0	0	0	0	0	0	0	0	0	0	0	0	0	0	0	0	0	0	0	0	0	0	0
second	Curculionidae	Macrocorynus 1	0	0	0	0	0	0	0	0	0	0	0	0	0	0	0	0	0	0	0	0	0	0	0	0	0	0	0	0	0	0	0	0	0	0	0	0	0	0	0	0	0	0	0	0	0	0	0
second	Curculionidae	Miarus atricolor	0	0	0	0	0	0	0	0	0	0	0	0	0	0	0	0	0	0	0	0	0	0	0	0	0	0	0	0	0	0	0	0	0	0	0	0	0	0	0	0	0	0	0	0	0	0	0
second	Curculionidae	Mononychus sp.1	0	0	0	0	0	0	0	0	0	0	0	0	0	0	0	0	0	0	0	0	0	0	0	0	0	0	0	0	0	0	0	0	0	0	0	0	0	0	0	0	0	0	0	0	0	0	0
second	Curculionidae	Myllocerus 1	0	0	0	0	0	0	0	0	0	0	0	0	0	0	0	0	0	0	0	0	0	0	0	0	0	0	0	0	0	0	0	0	0	0	0	0	0	0	0	0	0	0	0	0	0	0	0
second	Curculionidae	Myllocerus 2	0	0	0	0	0	0	0	0	0	0	0	0	0	0	0	0	0	0	0	0	0	0	0	0	0	0	0	0	0	0	0	0	0	0	0	0	0	0	0	0	0	0	0	0	0	0	0
second	Curculionidae	Niphades 1	0	0	0	0	0	0	0	0	0	0	0	0	0	0	0	0	0	0	0	0	0	0	0	0	0	0	0	0	0	0	0	0	0	0	0	0	0	0	0	0	0	0	0	0	0	0	0
second	Curculionidae	Orchestes 2	0	0	0	0	0	0	0	0	0	0	0	0	0	0	0	0	0	0	0	0	0	0	0	0	0	0	0	0	0	0	0	0	0	0	0	0	0	0	0	0	0	0	0	0	0	0	0
second	Curculionidae	Orchestes 3	0	0	0	0	0	0	0	0	0	0	0	0	0	0	0	0	0	0	0	0	0	0	0	0	0	0	0	0	0	0	0	0	0	0	0	0	0	0	0	0	0	0	0	0	0	0	0
second	Curculionidae	Orchestes subbifasciatus	0	0	0	0	0	0	0	0	0	0	0	0	0	0	0	0	0	0	0	0	0	0	0	1	0	0	0	0	0	0	0	0	0	0	0	0	0	0	0	0	0	0	0	0	1	0	0
second	Curculionidae	Phloeophagus 1	0	0	0	0	0	0	0	0	0	0	0	0	0	0	0	0	0	0	0	0	0	0	0	0	0	0	0	0	0	0	0	0	0	0	0	0	0	0	0	0	0	0	0	0	0	0	0
second	Curculionidae	Pimelocerus exsculptus	0	0	0	0	0	0	0	0	0	0	0	0	0	0	0	0	0	0	0	0	0	0	0	0	0	0	0	0	0	0	0	0	0	0	0	0	0	0	0	0	0	0	0	0	0	0	0
second	Curculionidae	Protacellinus sp.1	0	0	0	0	0	0	0	0	0	0	0	0	0	0	1	0	0	0	0	0	0	0	0	0	0	0	0	0	0	0	0	0	0	0	0	0	0	0	0	0	0	0	0	0	0	0	0
second	Curculionidae	Pseudocneorhinus 1	1	0	0	0	0	1	0	0	0	0	0	0	0	0	0	0	0	0	0	0	0	1	0	1	7	0	0	1	0	0	0	1	0	0	0	0	0	0	0	0	1	0	0	0	1	0	0
second	Curculionidae	Pseudocneorhinus 3	0	0	0	0	0	0	0	0	0	0	0	0	0	0	0	0	0	0	0	0	0	0	0	0	0	0	0	0	0	0	0	0	0	0	0	0	0	0	0	0	0	0	0	0	0	0	0
second	Curculionidae	Pseudocneorhinus 4	0	0	0	0	0	0	0	0	0	0	0	0	0	0	0	0	0	0	0	0	0	1	0	0	0	0	0	0	0	0	0	0	0	0	0	0	0	0	0	0	0	0	0	0	0	0	0
second	Curculionidae	Rhadinopus sulcatostriatus	0	0	0	0	0	0	0	0	0	0	0	0	0	0	0	0	0	0	0	0	0	0	0	0	0	0	0	0	0	0	0	0	0	0	0	0	0	0	0	0	0	0	0	0	0	0	0
second	Curculionidae	Rhinoncomimus 1	0	0	0	0	0	0	0	0	0	0	0	0	0	0	0	0	0	0	0	0	0	0	0	0	0	0	0	0	0	0	0	0	0	0	0	0	0	0	0	0	0	0	0	0	0	0	0
second	Curculionidae	Rhinoncomimus 2	0	0	0	0	0	0	0	0	0	0	0	0	0	0	0	0	0	0	0	0	0	0	0	0	0	0	0	0	0	0	0	0	0	0	0	0	0	0	0	0	0	0	0	0	0	0	0
second	Curculionidae	Rhinoncomimus 4	0	0	0	0	0	0	0	0	0	0	0	0	0	0	0	0	0	0	0	0	0	0	0	0	0	0	0	0	0	0	0	0	0	0	0	0	0	0	0	0	0	0	0	0	0	0	0
second	Curculionidae	Shirahoshizo insidiosus	0	0	0	0	0	0	0	0	0	0	0	0	0	0	0	0	0	0	0	0	0	0	0	0	0	0	0	0	0	0	0	0	0	0	0	0	0	0	0	0	0	0	0	0	0	0	0
second	Curculionidae	Simulatacalles 1	0	0	0	0	0	0	0	0	0	0	0	0	0	0	0	0	0	0	0	0	0	0	0	0	0	0	0	0	0	0	0	0	0	0	0	0	0	0	0	0	0	0	0	0	0	0	0
second	Curculionidae	Simulatacalles pustulosus	0	0	0	0	0	0	0	0	0	0	0	0	0	0	0	0	0	0	0	0	0	0	0	0	0	0	0	0	0	0	0	0	0	0	0	0	0	0	0	0	0	0	0	0	0	0	0
second	Curculionidae	Trachodes 2	0	0	0	0	0	0	0	0	0	0	0	0	0	0	0	0	0	0	0	0	0	0	0	0	0	0	0	0	0	0	0	0	0	0	0	0	0	0	0	0	0	0	0	0	0	0	0
second	Curculionidae	Trachodes 3	0	0	0	0	0	0	0	0	0	0	0	0	0	0	0	0	0	0	0	0	0	0	0	0	0	0	0	0	0	0	0	0	0	0	0	0	0	0	0	0	0	0	0	0	0	0	0
second	Curculionidae	Trachodes ovipennis	0	0	0	0	0	0	0	0	0	0	0	0	0	0	0	0	0	0	0	0	0	0	0	0	0	0	0	0	0	0	0	0	0	0	0	0	0	0	0	0	0	0	0	0	0	0	0
second	Curculionidae	Trachyphilus 1	0	0	0	0	0	0	0	0	0	0	0	0	1	0	0	0	0	0	0	0	0	0	0	0	0	0	0	0	0	0	0	0	0	0	0	0	0	0	0	0	0	0	0	0	0	1	0
second	Curculionidae	Trachyphilus 3	0	0	0	0	0	0	0	0	0	0	0	0	0	0	0	0	0	0	0	0	0	0	0	0	0	0	0	0	0	0	0	0	0	0	0	0	0	0	0	0	0	0	0	0	0	0	0
second	Curculionidae	Trachyphilus sordidus	0	0	0	0	0	0	0	0	0	0	0	0	0	0	0	0	0	0	0	0	0	0	0	0	0	0	0	0	0	0	0	0	0	0	0	0	0	0	0	0	0	1	0	0	0	0	0
second	Curculionidae	Trachyphilus sp.2	0	0	0	0	0	0	0	0	0	0	0	0	0	0	0	0	0	0	0	0	0	0	0	0	0	0	0	0	0	0	0	0	0	0	0	0	0	0	0	0	0	0	0	0	0	0	0
second	Discolomidae	Aphanocephalus hemisphaericus	0	1	0	0	0	0	0	0	0	0	0	0	0	0	0	0	0	0	0	0	0	0	0	0	0	0	0	0	0	0	0	0	0	0	0	0	0	0	0	0	0	0	0	0	0	0	0
second	Dryophthoridae	Dryophthorus corticalis	0	0	0	0	0	0	0	0	0	0	0	0	0	0	0	0	0	0	0	0	0	0	3	0	0	0	0	0	0	0	0	0	0	0	0	0	0	0	0	0	0	0	0	0	0	0	0
second	Dryophthoridae	Dryophthroidae 1	0	1	0	0	0	0	0	0	0	0	0	0	0	0	0	0	0	0	0	0	0	0	0	0	0	1	0	0	0	0	0	0	0	0	0	0	0	0	0	0	0	0	0	0	0	0	0
second	Dryophthoridae	Sipalinus gigas	0	0	0	0	0	0	0	0	0	0	0	0	0	0	0	0	0	0	0	0	0	0	1	0	0	0	0	0	0	0	0	0	0	0	0	0	0	0	0	0	0	0	0	0	0	0	0
second	Elateridae	Agrypnus argillaceus	0	0	0	0	0	0	0	0	0	0	0	0	0	0	0	0	0	0	0	0	0	0	0	0	0	0	0	0	0	0	0	0	1	0	0	0	0	0	0	0	0	0	0	0	0	0	0
second	Elateridae	Agrypnus binodulus	0	0	0	0	0	0	2	0	0	0	0	0	0	0	0	0	0	0	0	0	0	0	0	0	0	0	0	0	0	0	0	0	0	0	0	0	0	0	0	0	0	0	0	0	1	0	0
second	Elateridae	Cardiophorus sp.1	0	0	0	0	0	0	0	0	0	0	0	0	0	0	0	0	0	0	0	0	0	0	0	0	0	0	0	0	0	0	0	0	0	0	0	0	0	0	0	0	0	0	0	0	0	0	0
second	Elateridae	Chiagosinus vittiger	0	0	0	0	0	0	0	0	0	0	0	0	0	0	0	0	0	0	0	0	0	0	0	0	0	0	0	0	0	0	0	0	0	0	0	0	0	0	0	0	0	0	0	0	1	0	0
second	Elateridae	Corymbitodes 1	0	0	0	0	0	0	0	0	0	0	0	0	0	0	0	0	0	0	0	0	0	0	0	0	0	0	0	0	0	0	0	0	0	0	0	0	0	0	0	0	0	0	0	0	0	0	0
second	Elateridae	Corymbitodes 2	0	0	0	0	0	0	0	0	0	0	0	0	0	0	0	0	0	0	0	0	0	0	0	0	0	0	0	0	0	0	0	0	0	0	0	0	0	0	0	0	0	0	0	0	0	0	0
second	Elateridae	Ectinus tamnoensis	0	0	0	0	0	0	0	0	0	0	0	0	0	0	0	0	0	0	0	0	0	0	0	0	0	0	0	0	0	0	0	0	0	0	0	0	0	0	0	0	0	0	0	0	0	0	0
second	Elateridae	Elateridae	0	0	0	0	0	0	0	0	0	0	0	0	0	0	0	0	0	0	0	0	0	0	0	0	0	0	0	0	0	0	0	0	0	0	0	0	0	0	0	0	0	0	0	0	0	0	0
second	Elateridae	Elateridae 7	0	0	0	0	0	0	0	0	0	0	0	0	0	0	0	0	0	0	0	0	0	0	0	0	0	0	0	0	0	0	0	0	0	0	0	0	0	0	0	0	0	0	0	0	0	0	0
second	Elateridae	Elateridae 8	0	0	0	0	0	0	0	0	0	0	0	0	0	0	0	0	0	0	0	0	0	0	0	0	0	0	0	0	0	0	0	0	0	0	0	0	0	0	0	0	0	0	0	0	0	0	0
second	Elateridae	Eucnemidae? 1	0	0	0	0	0	0	0	0	0	0	0	0	0	0	0	0	0	0	0	0	0	0	0	0	0	0	0	0	0	0	0	0	0	0	0	0	0	0	0	0	0	0	0	0	0	0	0
second	Elateridae	Hemicrepidus 1	0	0	0	0	0	0	0	0	0	0	0	0	0	0	0	0	0	0	0	0	0	0	0	0	0	0	0	0	0	0	0	0	0	0	0	0	0	0	0	0	0	0	0	0	0	0	0
second	Elateridae	Hemicrepidus coreanus	0	0	0	0	0	0	0	0	0	0	0	0	1	1	0	0	0	0	0	0	0	0	0	0	0	0	0	0	0	0	0	0	0	0	0	0	0	0	0	0	0	0	0	0	0	0	0
second	Elateridae	Hemicrepidus oblongus	0	0	0	0	0	0	0	0	0	0	0	0	1	0	0	0	0	0	0	0	0	0	0	0	0	0	0	0	0	0	0	0	0	0	0	0	0	0	0	0	0	0	0	0	0	0	0
second	Elateridae	Hemicrepidus? 1	0	0	0	0	0	0	0	0	0	0	0	0	0	0	0	0	0	0	0	0	0	0	0	0	0	0	0	0	0	0	0	0	0	0	0	0	0	0	0	0	0	0	0	0	0	0	0
second	Elateridae	Melanotus 1	0	0	0	0	0	0	0	0	0	0	0	0	0	0	0	0	0	0	0	0	0	0	0	0	0	0	0	0	0	0	0	0	0	0	0	0	0	0	0	0	0	0	0	0	0	0	0
second	Elateridae	Melanotus 2	0	0	0	0	0	0	0	0	0	0	0	0	0	0	0	0	0	0	0	0	0	0	0	0	0	0	0	0	0	0	0	0	0	0	0	0	0	0	0	0	0	0	0	0	0	0	0
second	Elateridae	Melanotus cete	0	0	0	0	0	0	0	0	0	0	0	0	0	0	0	0	0	0	0	0	0	0	0	0	0	2	0	0	0	0	0	0	0	0	0	0	0	0	0	0	0	0	0	0	0	0	0
second	Elateridae	Melanotus hallasanae?	0	0	0	0	0	0	0	0	0	0	0	0	0	0	0	0	0	0	0	0	0	0	0	0	0	0	0	0	0	0	0	0	0	0	0	0	0	0	0	0	0	0	0	0	0	0	0
second	Elateridae	Melanotus? 1	0	0	0	0	0	0	0	0	0	0	0	0	0	0	0	0	0	0	0	0	0	0	0	0	0	0	0	0	0	0	0	0	0	0	0	0	0	0	0	0	0	0	0	0	0	0	0
second	Elateridae	Melanotus? 2	0	0	0	0	0	0	0	0	0	0	0	0	0	0	0	0	0	0	0	0	0	0	0	0	0	0	0	0	0	0	0	0	0	0	0	0	0	0	0	0	0	0	0	0	0	0	0
second	Elateridae	Poemnites katalinbodorae	0	0	0	0	0	0	0	0	0	0	0	0	0	0	0	0	0	0	0	0	0	0	0	0	0	0	0	0	0	0	0	0	0	0	0	0	0	0	0	0	0	0	0	0	0	0	0
second	Elateridae	Selatosomus 1	0	0	0	0	0	0	0	0	0	0	0	0	0	0	0	0	0	0	0	0	0	0	0	0	0	0	0	0	0	0	0	0	0	0	0	0	0	0	0	0	0	0	0	0	0	0	0
second	Elateridae	Selatosomus 2	0	0	0	0	0	0	0	0	0	0	0	0	0	0	0	0	0	0	0	0	0	0	0	0	0	0	0	0	0	0	0	0	0	0	0	0	0	0	0	0	0	0	0	0	0	0	0
second	Elateridae	Selatosomus coreanus	0	0	0	0	0	0	0	0	0	0	0	1	0	0	0	0	0	0	0	0	0	0	0	0	0	0	0	0	0	0	0	0	0	0	0	0	0	0	0	0	0	0	0	0	0	0	0
second	Elateridae	Selatosomus sp.1	0	0	0	0	0	0	0	0	0	0	0	0	0	0	0	0	0	0	0	0	0	0	0	0	0	0	0	0	0	0	0	0	0	0	0	0	0	0	0	0	0	0	0	0	0	0	0
second	Endomychidae	Endomychidae 1	0	0	0	0	0	0	0	0	0	0	0	0	0	0	0	0	0	0	0	0	0	0	0	0	0	0	0	0	0	0	0	0	0	0	0	0	0	0	0	0	0	0	0	0	0	0	0
second	Endomychidae	Lycoperdina castaneipennis	0	0	0	0	0	0	0	0	0	0	0	0	0	0	0	0	0	0	0	0	0	0	0	0	0	0	0	0	1	0	0	0	0	0	0	0	0	0	0	0	0	0	0	0	0	0	0
second	Erirhinidae	Lissorhoptrus oryzophilus	0	0	0	1	0	0	0	0	0	0	0	0	0	0	0	0	0	0	0	0	0	0	0	0	0	1	0	0	0	0	0	0	0	0	0	0	0	0	0	0	0	0	0	0	0	0	0
second	Erotylidae	Episcapha morawitzi	0	0	0	0	0	0	0	0	0	0	0	0	0	0	0	0	0	0	0	0	0	0	0	0	0	0	0	0	0	0	0	0	0	0	0	0	0	0	0	0	0	0	0	0	0	0	0
second	Erotylidae	Psedotritoma 1	0	0	0	0	0	0	0	0	0	0	0	0	0	0	0	0	0	0	0	0	0	0	0	0	0	0	0	0	0	0	0	0	0	0	0	0	0	0	0	0	0	0	0	0	0	0	0
second	Erotylidae	Pseudotritoma laetabilis	0	0	0	0	0	0	0	0	0	0	0	0	0	0	0	0	0	0	0	0	0	0	0	0	0	0	0	0	0	0	0	0	0	0	0	0	0	0	0	0	0	0	0	0	0	0	0
second	Erotylidae	Triplax amoena	0	0	0	0	0	0	0	0	0	0	0	0	0	1	0	0	0	0	0	0	0	0	0	0	0	0	0	0	0	0	0	0	0	0	0	0	0	0	0	0	0	0	0	0	0	0	0
second	Eucnemidae	Hylis sp.1	0	0	0	0	0	0	0	0	0	0	0	0	0	0	0	0	0	0	0	0	0	0	0	0	0	0	0	0	0	0	0	0	0	0	0	0	0	0	0	0	0	0	0	0	0	0	0
second	Geotrupidae	Bolbelasmus coreanus	0	0	0	0	0	0	0	0	0	0	0	0	0	0	0	0	0	0	0	0	0	0	0	0	0	0	0	0	0	0	0	0	0	0	0	0	0	0	0	0	0	0	0	0	0	0	0
second	Geotrupidae	Chromogeotrupes auratus	0	0	0	0	0	0	0	0	0	0	0	0	0	0	0	0	0	0	0	0	0	0	0	0	0	0	0	0	0	0	0	1	1	1	0	0	3	3	0	1	0	0	0	0	0	0	0
second	Geotrupidae	Geotrupidae 1	0	0	0	0	0	0	0	0	0	0	0	0	0	0	0	0	0	0	0	0	0	0	0	0	0	0	0	0	0	0	0	0	0	0	0	0	0	0	0	0	0	0	0	0	0	0	0
second	Helodidae	Helodidae	0	0	0	0	0	0	0	0	0	0	0	0	0	0	0	0	0	0	1	0	0	0	0	0	0	0	0	0	0	0	0	0	0	0	0	0	0	0	0	0	0	0	0	0	0	0	0
second	Helotidae	Helota fulviventris	0	0	0	0	0	0	0	0	0	0	0	0	0	0	0	0	0	0	0	0	0	0	0	0	0	0	0	0	0	0	0	0	0	0	0	0	0	0	0	0	0	0	0	0	0	0	0
second	Histeridae	Hister congener	0	0	0	0	0	0	0	0	0	0	0	0	0	0	0	0	0	0	0	0	0	0	0	0	0	0	0	0	0	0	0	0	0	0	0	0	0	0	0	0	0	0	0	0	0	0	0
second	Histeridae	Histeridae	0	0	0	0	0	0	0	0	0	0	0	0	0	0	0	0	0	0	0	0	0	0	0	0	0	0	0	0	0	0	0	0	0	0	0	0	0	0	0	0	0	0	0	0	0	0	0
second	Histeridae	Margarinotus 1	0	0	0	0	0	0	0	0	0	0	0	0	0	0	0	0	0	0	0	0	0	0	0	0	0	0	0	0	0	0	0	0	0	0	0	0	0	0	0	0	0	0	0	0	0	0	0
second	Histeridae	Margarinotus niponicus	0	0	0	0	0	0	0	0	0	0	0	0	0	0	0	0	0	0	0	0	3	0	0	0	0	0	0	0	0	0	0	0	0	0	0	0	4	0	0	0	0	0	0	0	0	0	0
second	Histeridae	Sphaerites sp.1	0	0	0	0	0	0	0	0	0	0	0	0	0	0	0	0	0	0	0	0	0	0	0	0	0	0	0	0	0	0	0	0	0	0	0	0	0	0	0	0	0	0	0	0	0	0	0
second	Histeridae	Tribalus sp.1	0	0	0	0	0	0	0	0	0	0	0	0	0	0	0	0	0	0	0	0	0	0	0	0	0	0	0	0	0	0	0	0	0	0	0	0	0	0	0	0	0	0	0	0	0	0	0
second	Hydrophilidae	Celenis? 1	0	0	0	0	0	0	0	0	0	0	0	0	0	0	0	0	0	0	0	0	0	0	0	0	0	0	0	0	0	0	0	0	0	0	0	0	0	0	0	0	0	0	0	0	0	0	0
second	Hydrophilidae	Cercyon sp.1	0	0	0	2	1	0	0	3	4	0	0	0	0	0	1	0	0	0	0	0	0	0	0	0	0	0	1	0	0	0	0	0	0	1	0	0	0	0	0	1	0	1	0	0	0	0	0
second	Hydrophilidae	Hydrophilidae 3	0	0	0	0	0	0	0	0	0	0	0	0	0	0	0	0	0	0	0	0	0	0	0	0	0	0	0	0	0	0	0	0	0	0	0	0	0	0	0	0	0	2	0	0	0	0	0
second	Hydrophilidae	Hydrophilidae 4	0	0	0	0	0	0	0	0	0	0	0	0	0	0	0	0	0	0	0	0	0	0	0	0	0	0	0	0	0	0	0	0	0	0	0	0	0	0	0	0	0	0	0	0	0	0	0
second	Hydrophilidae	Hydrophilidae 5	0	0	0	0	0	0	0	0	0	0	0	0	0	0	0	0	0	0	0	0	0	0	0	0	0	0	0	0	0	0	0	0	0	0	0	0	0	0	0	0	0	0	1	0	0	0	0
second	Hydrophilidae	Hydrophilidae 6	0	0	0	0	0	0	0	0	0	0	0	0	0	0	0	0	0	0	0	0	0	0	0	0	0	0	0	0	0	0	0	0	0	0	0	0	0	0	0	0	0	0	0	0	0	0	0
second	Hydrophilidae	Lederia sp.1	0	0	0	0	0	0	0	0	0	0	0	0	0	0	0	0	0	0	0	0	0	0	1	0	0	0	0	0	0	0	0	0	0	0	0	0	0	1	0	0	0	0	0	0	0	0	0
second	Hydrophilidae	Melandryidae 5	0	0	0	0	0	0	0	0	0	0	0	0	0	0	0	0	0	0	0	0	0	0	0	0	0	0	0	0	0	0	0	0	0	0	0	0	0	0	0	0	0	0	0	0	0	0	0
second	Laemophloeidae	Laemophloeidae 2	0	0	0	0	0	0	0	0	0	0	0	0	0	0	0	0	0	0	0	0	0	0	0	0	0	0	0	0	0	0	0	0	0	0	0	0	0	0	0	0	0	0	0	0	0	0	0
second	Laemophloeidae	Laemophloeidae 3	0	0	0	0	0	0	0	0	0	0	0	0	0	0	0	0	0	0	0	0	0	0	0	0	0	0	0	0	0	0	0	0	0	0	0	0	0	0	0	0	0	0	0	0	0	0	0
second	Laemophloeidae	Laemophloeidae 4	0	0	0	0	0	0	0	0	0	0	0	0	0	0	0	0	0	0	0	0	0	0	0	0	0	0	0	0	0	0	0	0	0	0	0	0	0	0	0	0	0	0	0	0	0	0	0
second	Laemophloeidae	Laemophloeidae 5	0	0	0	0	0	0	0	0	0	0	0	0	0	0	0	0	0	0	0	0	0	0	0	0	0	0	0	0	0	0	0	0	0	0	0	0	0	0	0	0	0	0	0	0	0	0	0
second	Lagriidae	Cerogria janthinipennis	0	0	0	0	0	0	0	0	0	0	0	0	0	0	0	0	0	0	0	0	0	0	0	0	0	1	0	0	0	0	0	0	0	0	0	0	0	0	0	0	0	0	0	0	0	0	0
second	Lathridiidae	Cortinicara gibbosa	0	0	0	0	0	0	0	0	0	0	0	0	0	0	0	0	0	0	0	0	0	0	1	0	0	0	1	0	1	0	0	0	0	0	0	0	0	0	0	0	0	0	0	0	0	0	0
second	Lathridiidae	Lathridiidae 1	0	0	0	0	0	0	0	0	0	0	0	0	0	0	0	0	0	0	0	0	0	0	0	0	0	0	0	0	0	0	0	0	0	0	0	0	0	0	0	0	0	0	0	0	0	0	0
second	Lathridiidae	Lathridiidae 2	0	0	0	0	0	0	0	0	0	0	0	0	0	0	0	0	0	0	0	0	0	0	0	0	0	0	0	0	0	0	0	0	0	0	0	0	0	0	0	0	0	0	0	0	0	0	0
second	Lathridiidae	Lathridiidae 4	0	0	0	0	0	0	0	0	0	0	0	0	0	0	0	0	0	0	0	0	0	0	0	0	0	0	0	0	0	0	0	0	0	0	0	0	0	0	0	0	0	0	0	0	0	0	0
second	Lathridiidae	Lathridiidae? 2	0	0	0	0	0	0	0	0	0	0	0	0	0	0	0	0	0	0	0	0	0	0	0	0	0	0	0	0	0	0	0	0	0	0	0	0	0	0	0	0	0	0	0	0	0	0	0
second	Lathridiidae	Lathridiidae? 3	0	0	0	0	0	0	0	0	0	0	0	0	0	0	0	0	0	0	0	0	0	0	0	0	0	0	0	0	0	0	0	0	0	0	0	0	0	0	0	0	0	0	0	0	0	0	0
second	Lathridiidae	Lathridiidae? 4	0	0	0	0	0	0	0	0	0	0	0	0	0	0	0	0	0	0	0	1	0	0	0	0	0	0	0	0	0	0	0	0	0	0	0	0	0	0	0	0	0	0	0	0	0	0	0
second	Lathridiidae	Stephostethus chinensis	0	0	0	0	0	0	0	0	0	0	0	0	0	0	0	0	0	0	0	0	0	0	0	1	0	0	0	0	0	0	0	0	0	0	0	0	0	0	0	0	0	0	0	0	0	0	0
second	Leiodidae	Agathidium 1	0	0	0	0	0	0	0	0	0	0	0	0	0	0	0	0	0	0	0	0	0	0	0	0	0	0	0	0	0	0	0	0	0	0	0	0	0	0	0	0	0	0	0	0	0	0	0
second	Leiodidae	Agathidium 2	0	0	0	0	0	0	0	0	0	0	0	0	0	0	0	0	0	0	0	0	0	0	0	0	0	0	0	0	0	0	0	0	0	0	0	0	0	0	0	0	0	0	0	0	0	0	0
second	Leiodidae	Agathidium 2-1	0	0	0	0	0	0	0	0	0	0	0	0	0	0	0	0	0	0	0	0	0	0	0	0	0	0	0	0	0	0	0	0	0	0	0	0	0	0	0	0	0	0	0	0	0	0	0
second	Leiodidae	Agathidium sp.1	0	0	0	0	0	0	0	0	1	0	0	0	0	0	1	0	0	0	0	1	0	0	0	0	0	0	0	0	0	0	0	0	0	0	0	0	0	0	0	0	0	2	0	0	0	0	0
second	Leiodidae	Agathidium? 1	0	0	0	0	0	0	0	0	0	0	0	0	0	0	0	0	0	0	0	0	0	0	0	0	0	0	0	0	0	0	0	0	0	0	0	0	0	0	0	0	0	0	0	0	0	0	0
second	Leiodidae	Agathidium? 2	0	0	0	0	0	0	0	0	0	0	0	0	0	0	0	0	0	0	0	0	0	0	0	0	0	0	0	0	0	0	0	0	0	0	0	0	0	0	0	0	0	0	0	0	0	0	0
second	Leiodidae	Agathidium? 3	0	0	0	0	0	0	0	0	0	0	0	0	0	0	0	0	0	0	0	0	0	0	0	0	0	0	0	0	0	0	0	0	0	0	0	0	0	0	0	0	0	1	0	0	0	0	0
second	Leiodidae	Anisotoma 1	0	0	0	0	0	0	0	0	0	0	0	0	0	0	0	0	0	0	0	0	0	0	0	0	0	0	0	0	0	0	0	0	0	0	0	0	0	0	0	0	0	0	0	0	0	1	0
second	Leiodidae	Anisotoma sp.2	0	0	0	0	0	0	0	0	0	0	0	0	0	0	0	0	0	0	0	0	0	0	0	0	0	0	0	0	0	0	0	0	0	0	0	0	0	0	0	0	0	0	0	0	0	0	0
second	Leiodidae	Anistoma? 1	0	0	0	0	0	0	0	0	0	0	0	0	0	0	0	0	0	0	0	0	0	0	0	0	0	0	0	0	0	0	0	0	0	0	0	1	0	0	0	0	0	0	0	0	0	0	0
second	Leiodidae	Catopodes 1	0	0	0	0	0	0	0	0	0	0	0	0	0	0	0	0	0	0	0	0	0	1	0	0	0	0	0	0	0	0	0	0	0	0	0	0	0	0	0	0	0	0	0	0	0	0	0
second	Leiodidae	Catopodes 4	0	0	0	0	0	0	0	0	0	0	0	0	0	0	0	0	0	0	0	0	0	0	0	0	0	0	0	0	0	0	0	0	0	0	0	0	0	0	0	0	0	0	0	0	0	0	0
second	Leiodidae	Catopodes 5	0	0	0	0	0	0	0	0	0	0	0	0	0	0	0	0	0	0	0	0	0	0	0	0	0	0	0	0	0	0	0	0	0	0	0	0	0	0	0	0	0	0	0	0	0	0	0
second	Leiodidae	Catopodes fuscifrons	0	0	0	0	0	0	0	0	0	0	0	0	0	0	0	0	0	0	0	0	0	0	0	0	0	11	0	0	0	0	0	0	0	0	0	0	0	0	0	0	0	0	0	0	0	0	0
second	Leiodidae	Catops 1	0	0	0	0	0	0	0	0	0	0	0	0	0	2	1	2	0	0	0	0	0	4	0	7	0	1	0	0	0	0	0	0	0	0	2	0	0	0	0	0	0	0	0	0	0	0	0
second	Leiodidae	Catops 2	0	0	0	0	0	0	0	0	0	0	0	0	0	1	1	0	0	13	0	0	1	0	0	0	0	0	0	0	0	1	0	0	0	0	0	0	0	0	2	0	0	1	0	0	0	0	0
second	Leiodidae	Catops 5	0	0	0	0	0	0	0	0	0	0	0	0	0	0	0	0	0	0	0	0	0	0	0	0	0	0	0	0	0	0	0	0	0	0	0	0	0	0	0	0	0	0	0	0	0	0	0
second	Leiodidae	Catops 5-1	0	0	0	0	0	0	0	0	0	0	0	0	0	0	0	0	0	0	0	0	0	0	0	0	0	0	0	0	0	0	0	0	0	0	0	0	0	0	0	0	0	1	0	0	0	0	0
second	Leiodidae	Colenis 1	0	0	0	6	3	0	0	3	5	0	0	1	0	0	0	0	0	0	0	0	2	0	0	0	0	0	0	0	0	3	0	3	1	0	0	2	0	0	0	2	0	0	0	0	0	0	0
second	Leiodidae	Colenis sp.1	0	4	2	0	0	0	0	0	0	1	3	0	0	0	0	0	0	0	0	0	0	2	0	0	0	0	0	0	0	0	0	0	0	2	5	0	1	3	0	0	0	0	0	4	0	0	1
second	Leiodidae	Colenis sp.2	0	0	0	0	0	0	0	0	0	0	0	0	0	0	0	0	0	0	0	0	0	0	0	0	0	0	0	0	0	0	0	0	1	0	0	0	0	0	0	0	0	0	0	0	0	0	0
second	Leiodidae	Colenis? 1	0	0	0	0	0	0	0	0	0	0	0	0	0	0	0	0	0	0	0	0	0	0	0	0	0	0	0	0	0	0	0	0	0	0	0	0	0	0	0	0	0	0	0	0	0	0	0
second	Leiodidae	Leiodes sp.3	0	0	0	0	0	0	0	0	0	0	0	1	0	0	0	0	0	0	0	0	0	0	0	0	0	0	0	0	0	0	0	0	0	0	0	0	0	0	0	0	0	1	0	0	0	0	0
second	Leiodidae	Leiodidae	0	0	0	0	0	0	0	0	0	0	0	0	0	0	0	0	0	0	0	0	0	0	0	0	0	0	0	0	0	0	0	0	0	0	0	0	0	0	0	0	0	0	0	0	0	0	0
second	Leiodidae	Leiodidae 1	0	0	0	0	0	0	0	0	0	0	0	0	0	0	0	0	0	0	0	0	0	0	0	0	0	0	0	0	0	0	0	0	0	0	0	0	0	0	0	0	0	0	0	0	0	0	0
second	Leiodidae	Leiodidae 2	0	0	0	0	0	0	0	0	0	0	0	0	0	0	0	0	0	0	0	0	0	0	0	0	0	0	0	0	0	0	0	0	0	0	0	0	0	0	0	0	0	0	0	0	0	0	0
second	Leiodidae	Leiodidae? 10	0	0	0	0	0	0	0	0	0	0	0	0	0	0	0	0	0	0	0	0	0	0	0	0	0	0	0	0	0	0	0	0	0	0	0	0	0	0	0	0	0	0	0	0	0	0	0
second	Leiodidae	Leiodidae? 11	0	0	0	0	0	0	0	0	0	0	0	0	0	0	0	0	0	0	0	0	0	0	0	0	0	0	0	0	0	0	0	0	0	0	0	0	0	0	0	0	0	0	0	0	0	0	0
second	Leiodidae	Pseudoliodes sp.1	0	0	0	0	0	0	0	0	0	0	0	0	0	0	0	0	0	0	0	0	0	0	0	0	0	0	0	0	0	0	0	0	0	0	0	0	1	0	0	0	0	0	0	0	0	0	0
second	Leiodidae	Pseudoliodes? 1	0	0	0	0	0	0	0	0	0	0	0	0	0	0	0	0	0	0	0	0	0	0	0	0	0	0	0	0	0	0	0	0	0	0	0	0	0	0	0	0	0	0	0	0	0	0	0
second	Lucanidae	Dorcus rectus	0	0	0	0	0	0	0	0	0	0	0	0	0	0	0	0	0	0	0	0	0	0	0	0	0	0	0	0	0	0	0	0	0	0	0	0	0	0	0	0	0	0	0	0	0	0	0
second	Lucanidae	Dorcus titanus	0	0	0	0	0	0	0	0	0	0	0	0	0	0	0	0	0	0	0	0	0	0	0	0	0	0	0	0	0	0	0	0	0	0	0	0	0	0	0	0	0	0	0	0	0	0	0
second	Lucanidae	Dorcus titanus?	0	0	0	0	0	0	0	0	0	0	0	0	0	0	0	0	0	0	0	0	0	0	0	0	0	0	0	0	1	0	0	0	0	0	0	0	0	0	0	0	0	0	0	0	0	0	0
second	Lucanidae	Platycerus hongwonpyoi	0	0	0	0	0	0	0	0	0	0	0	0	0	0	0	0	0	0	0	0	0	0	0	0	0	0	0	0	0	0	0	0	0	0	0	0	0	0	0	0	0	0	0	0	0	0	0
second	Lucanidae	Prismognathus dauricus	0	0	0	0	0	0	0	0	0	0	0	0	0	0	0	0	0	0	0	0	0	0	0	0	0	0	0	0	0	0	0	0	0	0	0	0	0	0	0	1	0	0	0	0	0	0	0
second	Lycidae	Benibotarus spinicoxis	0	0	0	0	0	0	0	0	0	0	0	0	0	0	0	0	0	0	0	0	0	0	0	1	0	0	0	0	0	0	0	0	0	0	0	0	0	0	0	0	0	0	0	0	0	0	0
second	Lycidae	Dictyopterus aurora	0	0	0	0	0	0	0	0	0	0	0	0	0	0	0	0	0	0	0	0	0	0	0	0	0	0	0	0	0	0	0	0	0	0	0	0	0	0	0	0	0	0	0	0	0	0	0
second	Lycidae	Macrolycus aemulus	0	0	0	0	0	0	0	0	0	0	0	0	0	0	0	0	0	0	0	0	0	0	0	0	0	0	0	0	0	0	0	0	0	0	0	0	0	0	0	0	0	0	0	0	0	0	0
second	Lycidae	Platycis nasutus	0	0	0	0	0	0	0	0	0	0	0	0	0	0	0	0	0	0	0	0	0	0	0	0	0	0	0	0	0	0	0	0	0	0	0	0	0	0	0	0	0	0	0	0	0	0	0
second	Melandryidae	Lederia A1	0	0	0	0	0	0	0	0	0	0	0	0	0	0	0	0	0	0	0	0	0	0	0	0	0	0	0	0	0	0	0	0	0	0	0	0	0	0	0	0	0	0	0	0	0	0	0
second	Melandryidae	Melandryidae	0	0	0	0	0	0	0	0	0	0	0	0	0	0	0	0	0	0	0	0	0	0	0	0	0	0	0	0	0	0	0	0	0	0	0	0	0	0	0	0	0	0	0	0	0	0	0
second	Melandryidae	Melandryidae 1	0	0	0	1	0	0	3	0	0	0	0	0	0	0	0	0	0	0	0	0	0	0	0	0	0	0	0	0	2	0	0	0	0	0	0	0	0	0	0	0	0	0	0	1	0	0	0
second	Melandryidae	Melandryidae 2	0	0	0	0	0	0	0	0	0	0	0	0	0	0	0	0	0	0	0	0	0	0	0	0	0	0	0	0	0	0	0	0	0	0	0	0	0	0	0	0	0	0	0	0	0	0	0
second	Melandryidae	Melandryidae 3	0	0	0	0	0	0	0	0	0	0	0	0	0	0	0	0	0	0	0	0	0	0	0	0	0	0	0	0	0	0	0	0	0	0	0	0	0	0	0	0	0	0	0	0	0	1	0
second	Melandryidae	Melandryidae 4	0	0	0	0	0	0	1	0	0	0	0	0	0	0	0	0	0	0	0	0	0	0	0	0	0	0	0	0	0	0	0	0	0	0	0	0	0	0	0	0	0	0	0	0	0	0	0
second	Melandryidae	Melandryidae 7	0	0	0	0	0	0	0	0	0	0	0	0	0	0	0	0	0	0	0	0	0	0	0	0	0	0	0	0	0	0	0	0	0	0	0	0	0	0	0	0	0	0	0	0	0	0	0
second	Melandryidae	Microtonus sp.2	0	0	0	0	0	0	0	0	0	0	0	0	0	0	0	0	0	0	0	0	0	0	0	0	0	0	0	0	0	0	0	0	0	0	0	0	0	0	0	0	0	0	0	0	0	0	0
second	Melandryidae	Ptinidae A1	0	0	0	0	0	0	0	0	0	0	0	0	0	0	0	0	0	0	0	0	0	0	0	0	0	0	0	0	0	0	0	0	0	0	0	0	0	0	0	0	0	0	0	0	0	0	0
second	Melolonthidae	Adoretus tenuimaculatus	0	0	0	0	0	0	0	0	0	0	0	0	0	0	0	0	0	0	0	0	0	0	0	0	0	0	0	0	0	0	0	0	0	0	0	0	0	0	0	0	0	0	0	0	0	0	0
second	Melolonthidae	Apogonia cribricollis	0	0	0	0	0	0	0	0	0	0	0	0	0	0	0	0	0	0	0	0	0	0	0	0	0	0	0	0	0	0	0	0	0	0	0	0	0	0	0	0	0	0	0	0	0	0	0
second	Melolonthidae	Brahmina heydeni	0	0	0	0	0	0	0	0	0	0	0	0	0	0	0	0	0	0	0	0	0	0	0	0	0	0	0	0	0	0	0	0	0	0	0	0	0	0	0	0	0	0	0	0	0	0	0
second	Melolonthidae	Gastrosenica herzi	0	0	0	0	0	0	0	0	0	0	0	0	0	0	0	0	0	0	0	0	0	0	0	0	0	0	0	0	0	0	0	0	0	0	0	0	0	0	0	0	0	0	0	0	0	0	0
second	Melolonthidae	Heptophylla 1	0	0	0	0	1	1	0	0	0	0	0	0	0	0	0	0	0	0	0	0	0	0	2	0	0	0	0	0	0	0	0	0	0	0	0	0	0	0	0	0	0	0	0	0	0	0	0
second	Melolonthidae	Hilyotrogus bicoloreus	0	0	0	0	0	0	0	0	0	0	0	0	0	0	0	0	0	0	0	0	0	0	0	0	0	0	0	0	0	0	0	0	0	0	0	0	0	0	0	0	0	0	0	0	0	0	0
second	Melolonthidae	Holotrichia diomphalia	0	0	0	0	0	0	0	0	0	0	0	0	0	0	0	0	0	0	0	0	0	0	0	0	0	0	0	0	0	0	0	0	0	0	0	0	0	0	0	0	0	0	0	0	0	0	0
second	Melolonthidae	Maladera 1	0	0	0	0	0	0	0	0	0	0	0	0	0	0	0	0	0	0	0	0	0	3	0	0	0	0	0	0	0	0	0	0	0	0	0	0	0	0	0	0	0	0	0	0	0	1	0
second	Melolonthidae	Maladera 2	0	0	0	0	0	0	1	0	0	0	0	0	0	0	0	0	0	0	0	0	0	0	0	0	0	0	0	0	0	0	0	0	0	0	0	0	0	0	0	0	0	0	0	0	0	0	0
second	Melolonthidae	Maladera castanea	0	0	0	0	0	0	0	0	0	0	0	0	0	0	0	0	0	0	0	0	0	0	0	0	0	0	0	0	0	0	0	0	0	0	0	0	0	0	0	0	0	0	0	0	0	0	0
second	Melolonthidae	Melolonthidae	0	0	0	0	0	0	0	0	0	0	0	0	0	0	0	0	0	0	0	0	0	0	0	0	0	0	0	0	0	0	0	0	0	0	0	0	0	0	0	0	0	0	0	0	0	0	0
second	Melolonthidae	Sericania 1	0	0	0	0	0	0	0	0	0	0	0	0	0	0	0	0	0	0	0	0	0	0	0	0	0	0	0	0	0	0	0	0	0	0	0	0	0	0	0	0	0	0	0	0	0	0	0
second	Melolonthidae	Sericania fuscolineata	0	0	0	0	0	0	0	0	0	0	0	0	0	0	0	0	0	0	0	0	0	0	0	0	0	0	0	0	0	0	0	0	0	0	0	0	0	0	0	0	0	0	0	0	0	0	0
second	Melolonthidae	Sericania koryoensis	0	0	0	0	0	0	0	0	0	0	0	0	0	0	0	0	0	0	0	0	0	0	0	0	0	0	0	0	0	0	0	0	0	0	0	0	0	0	0	0	0	0	0	0	0	0	0
second	Melolonthidae	Sophrops striata	0	0	0	0	0	0	0	0	0	0	0	0	0	0	0	0	0	0	0	0	0	0	0	0	0	0	0	0	0	0	0	0	0	0	0	0	0	0	0	0	0	0	0	0	0	0	0
second	Merylidae	Attalus elongatulus	0	0	0	0	0	0	0	0	0	0	0	0	0	0	0	0	0	0	0	0	0	0	0	0	0	0	0	0	0	0	0	0	0	0	0	0	0	0	0	0	0	0	0	0	0	0	0
second	Monotomidae	Rhizophagus japonicus	0	0	0	0	0	0	0	0	0	0	0	0	0	0	0	0	0	0	0	0	0	0	0	0	0	0	0	0	0	0	0	0	0	0	0	0	0	0	0	0	0	0	0	0	0	0	0
second	Mordellidae	Mordellidae	0	0	0	0	0	0	0	0	0	0	1	0	0	0	0	0	0	0	3	0	0	0	0	0	1	0	0	0	0	0	0	0	0	0	0	0	0	0	0	0	0	0	0	0	0	0	0
second	Mordellidae	Mordellidae 1	0	0	0	1	1	0	0	0	0	0	0	0	0	0	0	0	0	0	0	0	0	0	0	0	0	0	0	0	0	0	0	0	0	0	0	0	0	0	0	0	0	0	0	0	0	0	0
second	Mordellidae	Mordellidae 2	0	0	0	0	0	0	0	0	1	0	0	0	0	0	0	0	0	0	0	0	0	0	0	1	0	0	0	0	0	0	0	0	0	0	0	0	0	0	0	0	0	0	0	0	0	0	0
second	Mordellidae	Mordellidae 3	0	0	0	0	0	0	0	4	0	0	0	0	0	0	0	0	0	0	0	0	0	0	0	0	0	0	0	0	0	0	0	0	0	0	0	0	0	0	0	0	0	0	0	0	0	0	0
second	Mordellidae	Mordellidae 4	0	0	0	0	0	0	0	0	0	0	0	0	0	0	0	0	0	0	0	0	0	0	0	0	0	0	0	0	0	0	0	0	0	0	0	0	0	0	0	0	0	0	0	0	0	0	0
second	Mordellidae	Mordellidae 5	0	0	0	0	0	0	0	0	0	0	0	0	0	0	0	0	0	0	0	0	0	0	0	0	0	0	0	0	0	0	0	0	0	0	0	0	0	0	0	0	0	0	0	0	0	0	0
second	Mordellidae	Mordellidae 6	0	0	0	0	1	0	0	0	0	0	0	0	0	0	0	0	0	0	0	0	0	0	0	0	0	0	0	0	0	0	0	0	0	0	0	0	0	0	0	0	0	0	0	0	0	0	0
second	Mordellidae	Mordellidae 7	0	0	0	0	0	0	0	0	0	0	0	0	0	0	0	0	0	0	0	0	0	0	0	0	0	0	0	0	0	0	0	0	0	0	0	0	0	0	0	0	0	0	0	0	0	0	0
second	Mordellidae	Mordellidae A1	0	0	0	0	0	0	0	0	0	0	0	0	0	0	0	0	0	0	0	0	0	0	0	0	0	0	0	0	0	0	0	0	0	0	0	0	0	0	0	0	0	0	0	0	0	0	0
second	Myceotophagidae	Litargus sp.2	0	0	0	0	0	0	0	0	0	0	0	0	0	0	0	0	0	0	0	0	0	0	0	0	0	0	0	0	0	0	0	0	0	0	0	0	0	0	0	0	0	0	0	0	0	0	0
second	Nitidulidae	Aethina 1	0	0	0	0	0	0	0	0	0	0	0	0	0	0	0	0	0	0	0	0	0	0	0	0	0	0	0	0	0	0	0	0	0	0	0	0	0	0	0	0	0	0	0	0	0	0	0
second	Nitidulidae	Anisotoma? 1	0	0	0	0	0	0	0	0	0	0	0	0	0	0	0	0	0	0	0	0	0	0	0	0	0	0	0	0	0	0	0	0	0	0	0	0	0	0	0	0	0	0	0	0	0	0	0
second	Nitidulidae	Carpophilus chalybeus	0	0	0	0	0	0	0	0	0	0	0	0	0	0	0	0	0	0	0	0	0	0	0	0	0	0	0	0	0	0	0	0	0	0	0	0	0	1	0	0	0	0	0	0	0	0	0
second	Nitidulidae	Epuraea 2	0	0	0	0	0	0	0	0	0	0	0	0	0	0	0	0	0	0	0	0	0	0	0	0	0	0	0	0	0	0	0	0	0	0	0	0	0	0	0	0	0	0	0	0	0	1	0
second	Nitidulidae	Epuraea 5	0	0	0	0	0	0	0	0	0	0	0	0	0	0	0	0	0	0	0	0	0	1	0	0	0	0	0	0	0	0	0	0	0	0	0	0	0	0	0	0	0	0	0	0	0	0	0
second	Nitidulidae	Epuraea 6	0	0	0	0	0	0	0	0	0	0	0	0	0	0	0	0	0	0	0	0	0	0	0	0	0	0	0	0	0	0	0	0	0	0	0	0	0	0	0	0	0	0	0	0	0	0	0
second	Nitidulidae	Epuraea sp.6	0	0	0	0	0	0	0	0	0	0	0	0	0	0	0	0	0	0	0	0	0	0	0	0	0	0	0	0	0	0	0	0	0	0	0	0	0	0	0	0	0	0	0	0	0	0	0
second	Nitidulidae	Epurea parilis	0	0	0	0	0	0	0	0	0	0	0	0	0	0	0	0	0	0	0	0	0	0	0	0	0	0	0	0	0	0	0	0	0	0	0	0	0	0	0	0	0	0	0	0	0	0	0
second	Nitidulidae	Glischrochilus 1	0	0	0	0	0	0	0	0	0	0	0	0	0	0	0	0	0	0	0	0	0	0	0	0	0	0	0	0	0	0	0	0	0	0	0	0	0	0	0	0	0	0	0	0	0	0	0
second	Nitidulidae	Glischrochilus japonicus	0	0	0	0	0	0	0	0	0	0	0	0	0	0	0	0	0	0	0	0	0	0	0	0	0	0	0	0	0	0	0	0	0	0	0	0	0	0	0	0	0	0	0	0	0	0	0
second	Nitidulidae	Glischrochilus pantherinus	0	0	0	0	0	0	0	0	0	0	0	0	0	0	0	0	0	0	0	0	0	0	0	0	0	0	0	0	0	0	0	0	0	0	0	0	0	0	0	0	0	0	0	0	0	0	0
second	Nitidulidae	Leiodidae 3	0	0	1	0	0	0	1	0	0	0	0	0	0	0	0	0	1	0	0	0	0	0	0	0	0	0	0	0	0	0	0	0	0	0	0	0	0	0	0	0	0	0	0	0	0	0	0
second	Nitidulidae	Neopallodes sp.1	0	0	0	0	0	0	0	0	0	0	1	0	0	1	0	0	1	0	1	1	0	0	2	0	0	0	0	1	0	0	0	0	0	0	0	0	0	0	0	0	0	0	0	4	0	0	0
second	Nitidulidae	Neopallodes sp.2	0	0	0	0	0	0	0	0	0	0	0	0	2	1	0	0	0	0	0	0	0	1	0	0	0	0	0	0	0	0	0	0	0	0	0	0	0	1	0	1	0	0	0	0	0	0	0
second	Nitidulidae	Nitidulidae	0	0	0	0	0	0	0	0	0	0	0	0	0	0	0	0	0	0	0	0	0	0	0	0	0	0	0	0	0	25	0	0	0	0	0	0	0	0	0	0	0	0	0	1	0	0	0
second	Nitidulidae	Nitidulidae 6	0	0	0	0	0	0	0	0	0	0	0	0	0	0	0	0	0	0	0	0	0	0	0	0	0	0	0	0	0	0	0	0	0	0	0	0	0	0	0	0	0	0	0	0	0	0	0
second	Nitidulidae	Nitidulidae? 4	0	3	0	0	0	0	0	0	0	0	0	0	0	0	0	0	0	0	0	0	0	0	0	0	0	0	0	0	0	0	0	0	0	0	0	0	0	0	0	0	0	0	0	0	0	0	0
second	Nitidulidae	Nitidulidae? 7	0	0	0	0	0	0	0	0	0	0	0	0	0	0	0	0	0	0	0	0	0	0	0	0	0	0	0	0	0	0	0	0	0	0	0	0	0	0	0	0	0	0	0	0	0	0	0
second	Nitidulidae	Nitidulidae? 8	0	0	0	0	0	0	0	0	0	0	0	0	0	0	0	0	0	0	0	0	0	0	0	0	0	0	0	0	0	0	0	0	0	0	0	0	0	0	0	0	0	0	0	0	0	0	0
second	Nitidulidae	Pallodes 10	0	0	0	0	0	0	0	0	0	0	0	0	0	0	0	0	0	0	0	0	0	0	0	0	0	0	0	0	0	0	0	0	0	0	0	0	0	0	0	0	0	0	0	0	0	0	0
second	Nitidulidae	Pallodes 9	0	0	0	0	0	0	0	0	0	0	0	0	0	0	0	0	0	0	0	0	0	0	0	0	0	0	0	0	0	0	0	0	0	0	0	0	0	0	0	0	0	0	0	0	0	0	0
second	Nitidulidae	Pallodes sp.2	0	0	0	0	0	0	0	0	0	0	0	0	0	0	0	0	0	0	0	0	0	0	0	0	0	0	0	0	0	0	0	0	0	0	0	0	0	0	0	0	0	0	0	0	0	0	0
second	Nitidulidae	Pallodes sp.4	0	1	0	0	0	0	0	0	0	0	0	0	0	0	0	0	0	1	3	0	0	0	0	0	0	0	0	0	0	0	0	0	0	0	0	3	0	0	0	0	0	0	0	0	0	0	0
second	Nitidulidae	Phenolia picta	0	0	0	2	0	0	0	1	0	0	0	0	0	0	0	0	1	0	0	0	0	1	0	0	0	4	0	0	0	0	0	0	0	0	0	0	0	0	0	0	0	0	0	0	0	0	0
second	Nitidulidae	Physoronia 1	0	0	0	0	0	0	0	0	0	0	0	0	0	0	0	0	0	0	0	0	0	0	0	0	0	0	0	0	0	0	0	0	0	0	0	0	0	0	0	0	0	0	0	0	0	0	0
second	Nitidulidae	Pocadites 1	0	0	0	0	0	0	0	0	0	0	0	0	0	0	0	0	0	0	0	0	0	0	0	0	0	0	0	0	0	0	0	0	0	0	0	0	0	0	0	0	0	0	0	0	0	0	0
second	Nitidulidae	Pocadites 2	0	0	0	0	0	8	0	0	0	0	0	0	0	0	0	0	0	0	0	0	1	0	0	0	0	0	0	0	0	2	0	0	0	0	0	0	0	0	0	0	0	0	0	0	0	0	0
second	Nitidulidae	Pocadites 3	0	0	0	0	0	0	0	0	0	0	0	0	0	0	0	0	0	0	0	0	0	0	0	0	0	0	0	0	0	0	0	0	0	0	0	0	0	0	0	0	0	0	0	0	0	0	0
second	Nitidulidae	Pocadites dilatimanus	0	0	0	0	0	0	0	0	0	0	0	0	0	0	0	0	0	0	0	0	0	0	0	0	0	0	0	0	0	0	0	0	0	0	0	0	0	0	0	0	0	0	0	0	0	0	0
second	Nitidulidae	Pocadites nobilis	0	0	0	0	0	0	0	0	0	0	0	0	0	0	0	0	0	0	0	0	0	0	0	0	0	0	0	0	0	0	0	0	0	0	0	0	0	0	0	0	0	0	0	0	0	0	0
second	Nitidulidae	Pocadites sp.1	0	0	0	0	0	0	0	0	0	0	0	0	0	0	0	0	0	0	0	0	0	0	0	0	0	0	0	0	0	0	0	0	0	0	0	0	0	0	0	0	0	0	0	0	0	0	0
second	Nitidulidae	Pocadius nobilis	0	0	0	0	0	0	0	0	0	0	0	0	0	0	0	0	0	0	0	0	1	0	0	0	0	0	0	0	0	0	0	0	0	0	0	0	0	0	0	0	0	0	0	0	0	0	0
second	Nitidulidae	Stelidota sp.1	90	96	7	38	0	1	59	15	9	1	0	0	0	0	0	0	10	2	24	5	76	3	3	11	10	12	2	26	55	0	0	1	4	3	0	3	8	2	0	0	0	0	2	4	0	1	0
second	Nitidulidae	Stelidota sp.2	0	4	0	0	1	0	0	0	0	0	0	0	0	0	0	0	0	0	0	0	0	0	0	0	0	0	0	0	0	0	0	0	0	0	0	0	0	0	0	0	0	0	0	0	0	0	0
second	Ochodaeidae	Ochodaeus maculatus	0	0	0	0	0	0	0	0	0	0	0	0	0	0	0	0	0	0	0	0	0	0	0	0	0	0	0	0	0	0	0	0	0	0	0	0	0	0	0	0	0	0	0	0	0	0	0
second	Oedemeridae	Chrysanthia integricollis	0	0	0	0	0	0	0	0	0	0	0	0	0	0	0	0	0	0	0	0	0	0	0	0	0	0	0	0	0	0	0	0	0	0	0	0	0	0	0	0	0	0	0	0	0	0	0
second	Oedemeridae	Oedemeridae 1	0	0	0	0	0	0	0	0	0	0	0	0	0	0	0	0	0	0	0	0	0	0	0	0	0	0	0	0	0	0	0	0	0	0	0	0	0	0	0	0	0	0	0	0	0	0	0
second	Oedemeridae	Oedemeridae 2	0	0	0	0	0	0	0	0	0	0	0	0	0	0	0	0	0	0	0	0	0	0	0	0	0	0	0	0	0	0	0	0	0	0	0	0	0	0	0	0	0	0	0	0	0	0	0
second	Oedemeridae	Oedemeridae 3	0	0	0	0	0	0	0	0	0	0	0	0	0	0	0	0	0	0	0	0	0	0	0	0	0	0	0	0	0	0	0	0	0	0	0	0	0	0	0	0	0	0	0	0	0	0	0
second	Oedemeridae	Oedemeridae 4	0	0	0	0	0	0	0	0	0	0	0	0	0	0	0	0	0	0	0	0	0	0	0	0	0	0	0	0	0	0	0	0	0	0	0	0	0	0	0	0	0	0	0	0	0	0	0
second	Oedemeridae	Oedemeridae 5	0	0	0	0	0	0	0	0	0	0	0	0	0	0	0	0	0	0	0	0	0	0	0	0	0	0	0	0	0	0	0	0	0	0	0	0	0	0	0	0	0	0	0	0	0	0	0
second	Ptinidae	Caenocara 1	0	0	0	0	0	0	0	0	0	0	0	0	0	0	0	0	0	0	0	0	0	0	0	0	0	0	0	0	0	0	0	0	0	0	0	0	0	0	0	0	0	0	0	0	0	0	0
second	Ptinidae	Caenocara sp.1	0	0	0	0	0	0	0	1	1	1	1	0	0	0	0	0	0	0	0	0	0	0	0	0	0	0	0	0	0	0	0	0	0	0	0	0	0	0	0	0	0	0	0	0	0	0	0
second	Ptinidae	Hisamatsua sp.	0	0	0	0	0	0	0	0	0	0	0	0	0	0	0	0	0	0	0	0	0	0	0	0	0	0	0	0	0	0	0	0	0	0	0	0	0	0	0	0	0	0	0	0	0	0	0
second	Ptinidae	Lasioderma sp.1	0	0	0	0	0	0	0	0	0	0	0	0	0	0	0	0	0	0	0	0	0	0	0	0	0	1	0	0	0	0	0	0	0	0	0	0	0	0	0	0	0	0	0	0	0	0	0
second	Ptinidae	Lasioderma? 1	0	0	0	0	0	0	0	0	0	0	0	0	0	0	0	0	0	0	0	0	0	0	0	1	0	0	0	0	0	0	0	0	0	0	0	0	0	0	0	0	0	0	0	0	0	1	0
second	Ptinidae	Ptinidae 4	0	0	0	0	0	0	0	0	0	0	0	0	0	0	0	0	0	0	0	0	0	0	0	0	0	0	0	0	0	0	0	0	0	0	0	0	0	0	0	0	0	0	0	0	0	0	0
second	Rhynchitidae	Auletobius 1	0	0	0	0	0	0	0	0	0	0	0	0	0	0	0	0	0	0	0	0	0	0	0	0	0	0	0	0	0	0	0	0	0	0	0	0	0	0	0	0	0	0	0	0	0	0	0
second	Rhynchitidae	Cyllorhynchites ursulus	0	0	0	0	0	0	0	0	0	0	0	0	0	0	0	0	0	0	0	0	0	0	0	0	0	0	0	0	0	0	0	0	0	0	0	0	0	0	0	0	0	0	0	0	0	0	0
second	Rutellidae	Mimela testaceipes	0	0	0	0	0	0	0	0	0	0	0	0	0	0	0	0	0	0	0	0	0	0	0	0	0	0	0	0	0	0	0	0	0	0	0	0	0	0	0	0	0	0	0	0	0	0	0
second	Scarabaeidae	Caccobius christophi	0	0	0	0	0	0	0	0	0	0	0	0	0	0	0	0	0	0	0	0	0	0	0	0	0	0	0	0	0	0	0	0	0	0	0	0	0	2	0	0	8	0	0	0	0	0	0
second	Scarabaeidae	Liatongus phanaeoides	0	0	0	0	0	0	0	0	0	0	0	0	1	0	0	0	0	0	0	0	0	0	0	0	0	0	0	0	0	0	0	0	0	0	0	0	0	0	0	0	0	0	0	0	0	0	0
second	Scarabaeidae	Onthophagus 2	0	0	0	0	0	0	0	0	0	0	0	0	0	0	0	0	0	0	0	0	0	0	0	0	0	0	0	0	0	0	0	0	0	0	0	0	0	0	0	0	0	0	0	0	0	0	0
second	Scarabaeidae	Onthophagus atripennis	21	33	4	102	0	9	28	85	14	1	1	0	0	0	0	0	0	7	5	0	9	2	1	1	1	0	0	0	6	0	0	0	1	0	0	1	5	0	0	1	0	0	0	17	22	0	2
second	Scarabaeidae	Onthophagus nitidus	0	0	0	0	0	0	0	0	0	0	0	0	0	0	0	0	0	0	0	0	0	0	0	0	0	0	0	0	0	0	0	0	0	0	0	0	0	0	0	0	0	0	0	0	0	0	0
second	Scarabaeidae	Onthophagus punctator	0	0	0	0	0	0	0	0	0	1	0	0	0	0	0	0	0	0	0	0	0	1	4	0	0	1	0	0	5	0	0	0	0	0	0	0	0	0	0	0	0	0	0	0	0	0	0
second	Scarabaeidae	Onthophagus uniformis	0	0	0	0	0	0	0	0	0	0	0	0	0	0	0	0	0	0	0	0	0	0	0	0	0	0	0	0	0	0	0	0	0	0	0	0	0	0	0	0	0	0	0	0	0	0	0
second	Scarabaeidae	Onthphagus fodiems	1	8	0	3	0	1	0	0	0	0	0	0	0	0	0	0	0	0	1	4	9	1	1	6	0	20	0	1	5	0	0	0	0	0	0	0	0	0	0	0	0	0	0	0	1	0	0
second	Scarabaeidae	Onthphagus olsoutiett	0	0	0	0	0	0	0	0	0	0	0	0	0	0	0	0	0	0	0	0	0	0	0	0	0	0	0	0	0	0	0	0	0	3	0	0	0	0	0	3	4	0	0	0	0	0	0
second	Scarabaeidae	Onthphagus uniformis	0	0	0	0	0	0	0	0	0	0	0	0	0	0	0	0	0	0	0	0	0	0	0	0	0	0	0	0	0	0	0	0	0	0	0	0	0	0	0	0	0	1	0	0	0	0	0
second	Scarabaeidae	Panelus parvulus	0	0	0	0	0	0	0	0	0	0	0	0	0	0	0	0	0	0	0	0	0	0	0	0	0	0	0	0	0	0	0	0	0	0	0	0	0	0	0	0	0	0	0	0	0	0	0
second	Scarabaeidae	Sisyphus schaefferi	0	0	0	0	0	0	0	0	0	0	0	0	0	0	0	0	0	0	0	0	0	0	0	0	0	0	0	0	0	0	0	0	0	0	0	0	0	0	0	0	0	0	0	0	0	0	0
second	Scolytidae	Ambrosiodmus 2	0	0	0	0	0	0	0	0	0	0	0	0	0	0	0	0	0	0	1	0	0	0	0	0	0	0	0	0	0	0	0	0	0	0	0	0	0	0	0	0	0	0	0	2	0	0	0
second	Scolytidae	Ambrosiodmus rubricollis	0	0	0	0	0	0	0	0	0	0	0	0	0	0	0	0	0	0	0	0	0	0	0	0	0	0	0	0	0	0	0	0	0	0	0	0	0	0	0	0	0	0	0	0	0	0	0
second	Scolytidae	Coccotrypes 10	0	0	0	0	0	0	0	0	0	0	0	0	0	0	0	0	0	0	0	0	0	0	1	0	0	0	0	0	0	0	0	0	0	0	0	0	0	0	0	0	0	0	0	0	0	0	0
second	Scolytidae	Coccotrypes 11	0	0	0	0	0	0	0	0	0	0	0	0	0	0	0	0	0	0	0	0	0	0	0	0	0	0	0	0	0	0	0	0	0	0	0	0	0	0	0	0	0	0	0	0	0	0	0
second	Scolytidae	Coccotrypes 12	0	0	0	0	0	0	0	0	0	0	0	0	0	0	0	0	0	0	0	0	0	0	0	0	0	0	0	0	0	0	0	0	0	0	0	0	0	0	0	0	0	0	0	0	0	0	0
second	Scolytidae	Coccotrypes 2	0	0	0	0	0	0	0	0	0	0	0	0	0	0	0	0	0	1	0	0	0	0	0	0	0	2	0	0	0	0	0	0	0	0	0	0	0	0	0	0	0	0	0	0	0	0	0
second	Scolytidae	Coccotrypes 4	0	0	0	0	0	0	0	0	0	0	0	0	0	0	0	0	0	0	0	0	0	0	0	0	0	0	0	0	0	0	0	0	0	0	0	0	0	0	0	0	0	0	0	0	0	0	0
second	Scolytidae	Coccotrypes 5	0	0	0	0	0	0	0	0	0	0	0	0	0	0	0	0	0	0	0	0	0	0	0	0	0	0	0	0	0	0	0	0	0	0	0	0	0	0	0	0	0	1	0	0	0	0	0
second	Scolytidae	Coccotrypes 6	0	0	0	0	0	0	0	0	0	0	0	0	0	0	0	0	0	0	1	0	1	0	0	0	0	0	0	0	0	0	0	0	0	0	0	0	0	0	0	0	0	0	0	0	0	0	0
second	Scolytidae	Coccotrypes 7	0	0	0	0	0	0	0	0	0	0	0	0	0	0	0	0	0	0	0	0	0	0	0	0	0	0	0	0	0	0	0	0	0	0	0	0	0	0	0	0	0	0	0	0	0	0	0
second	Scolytidae	Coccotrypes 8	0	0	0	0	0	0	0	0	0	0	0	0	0	0	0	0	0	0	0	0	0	0	0	0	0	0	0	0	0	0	0	0	0	0	0	0	0	0	0	0	0	0	0	0	0	0	0
second	Scolytidae	Coccotrypes 9	0	0	0	0	0	0	0	0	0	0	0	0	0	0	0	0	0	0	0	0	0	0	0	0	0	0	0	0	0	0	0	0	0	0	0	0	0	0	0	0	0	0	0	0	0	0	0
second	Scolytidae	Coccotrypes A1	0	1	0	0	0	0	0	0	0	0	0	0	0	0	0	0	0	0	0	0	0	0	0	0	0	0	0	0	0	0	0	0	0	0	0	0	0	0	0	0	0	0	0	0	0	0	0
second	Scolytidae	Coccotrypes sp.2	0	1	0	1	2	0	7	0	0	1	0	0	0	0	0	0	0	0	12	0	0	0	0	5	0	0	0	3	0	0	0	0	0	0	0	0	0	0	0	0	0	0	0	8	0	0	0
second	Scolytidae	Coccotrypes sp.6	0	0	0	0	0	0	0	0	0	0	0	0	0	0	0	0	0	0	0	0	0	0	0	0	0	0	0	0	0	0	0	0	0	0	0	0	0	0	0	0	0	0	1	0	0	0	0
second	Scolytidae	Hylastes 1	0	0	0	0	0	0	0	0	0	0	0	0	0	0	0	0	0	0	0	0	0	0	0	0	0	0	0	0	0	0	0	0	0	0	0	0	0	0	0	0	0	0	0	0	0	0	0
second	Scolytidae	Hylastes 2	0	0	0	0	0	0	0	0	0	0	0	0	0	0	0	0	0	0	0	0	0	0	0	0	0	0	0	0	0	0	0	0	0	0	0	0	0	0	0	0	0	0	0	0	0	0	0
second	Scolytidae	Hylastes parallelus	0	0	0	0	0	0	0	0	0	0	0	0	0	0	0	0	0	0	0	0	0	0	0	0	0	0	0	0	0	0	0	0	0	0	0	0	0	0	0	0	0	0	0	0	0	0	0
second	Scolytidae	Scolytidae	0	0	0	0	0	0	0	0	0	0	0	0	0	0	0	0	0	0	0	0	25	0	0	0	0	0	0	0	0	0	0	0	0	0	0	0	0	0	0	0	0	0	0	0	0	0	0
second	Scolytidae	Scolytidae 1	0	0	0	0	0	0	0	0	0	0	0	0	0	0	0	0	0	0	0	0	0	0	0	0	0	0	0	0	0	0	0	0	0	0	0	0	0	0	0	0	0	0	0	0	0	0	0
second	Scolytidae	Scolytidae 2	0	0	0	0	0	0	0	0	0	0	1	0	0	0	0	0	0	0	0	0	0	0	0	0	0	0	0	0	0	0	0	0	0	0	0	0	0	0	0	0	0	0	0	0	0	0	0
second	Scolytidae	Scolytidae 3	0	0	0	0	0	0	0	0	0	0	0	0	0	0	0	0	0	0	0	0	0	0	0	0	0	0	0	0	0	0	0	0	0	0	0	0	0	0	0	0	0	0	0	0	0	0	0
second	Scolytidae	Scolytidae 5	0	0	0	0	0	0	0	0	0	0	0	0	0	0	0	0	0	0	0	0	0	0	0	0	0	0	0	0	0	0	0	0	0	1	0	0	0	0	0	0	0	0	0	0	0	0	0
second	Scolytidae	Scolytidae 6	0	0	0	0	0	0	0	0	0	0	0	0	0	0	0	0	0	0	0	0	0	0	0	0	0	0	0	0	0	0	0	0	0	0	0	0	0	0	0	0	0	0	0	0	0	0	0
second	Scolytidae	Xyleborus 11	0	0	0	0	0	0	0	0	0	0	0	0	0	0	0	0	0	0	0	0	0	0	0	0	0	0	0	0	0	0	0	0	0	0	0	0	0	0	0	0	0	0	0	0	0	0	0
second	Scolytidae	Xyleborus 2	0	0	0	0	0	0	0	0	0	0	0	0	0	0	0	0	0	0	0	0	1	0	0	0	0	0	0	0	0	0	0	0	0	0	0	0	0	0	0	0	0	0	0	0	0	0	0
second	Scolytidae	Xyleborus 4	0	0	0	0	0	0	0	0	0	0	0	0	0	0	0	0	0	0	0	0	0	0	0	0	0	0	0	0	0	0	0	0	0	0	0	0	0	0	0	0	0	0	0	0	0	0	0
second	Scolytidae	Xyleborus 5	0	0	0	0	0	0	0	0	0	0	0	0	0	0	0	0	0	0	0	0	0	0	0	0	0	0	0	0	0	0	0	0	0	0	0	0	0	0	0	0	0	0	0	0	0	0	0
second	Scolytidae	Xyleborus 6	0	0	0	0	0	0	0	0	0	0	0	0	0	0	0	0	0	0	0	0	0	0	0	0	0	0	0	0	0	0	0	0	0	0	0	0	0	0	0	0	0	0	0	0	0	0	0
second	Scolytidae	Xyleborus 8	0	0	0	0	0	0	0	0	0	0	0	0	0	0	0	0	0	0	0	0	0	0	0	0	0	0	0	0	0	0	0	0	0	0	0	0	0	0	0	0	0	0	0	0	0	0	0
second	Scolytidae	Xyleborus 9	0	0	0	0	0	0	0	0	0	0	0	0	0	0	0	0	0	0	0	0	0	0	0	0	0	0	0	0	0	0	0	0	0	0	0	0	0	0	0	0	0	0	0	0	0	0	0
second	Scolytidae	Xyleborus sp.1	0	0	0	0	0	0	0	0	0	0	0	0	0	0	0	0	0	0	0	0	0	0	0	0	0	0	0	0	0	0	0	0	0	0	0	0	0	0	0	0	0	0	0	0	0	0	0
second	Scolytidae	Xylosandrus 2	0	0	0	0	0	0	0	0	0	0	0	0	0	0	0	0	0	0	0	0	0	0	0	0	0	0	0	0	0	0	0	0	0	0	0	0	0	0	0	0	0	0	0	0	0	0	0
second	Scolytidae	Xylosandrus crasiussculus	0	0	0	0	0	0	0	0	0	0	0	0	0	0	0	0	0	0	0	0	0	0	0	1	0	0	0	0	0	0	0	0	0	0	0	0	0	0	0	0	0	0	0	0	0	0	0
second	Scolytidae	Xylosandrus germanus	0	0	0	0	0	0	0	0	0	0	0	0	0	0	0	0	0	0	0	0	0	0	0	0	0	0	0	0	0	0	0	0	0	0	0	0	0	0	0	0	0	0	0	0	0	0	0
second	Scraptiidae	Anaspis sp.1	0	0	0	0	0	0	0	0	0	0	0	0	0	0	0	0	0	0	0	0	0	0	0	0	0	0	0	0	0	0	0	0	0	0	0	0	0	0	0	0	0	0	0	0	0	0	0
second	Silphidae	Necrophila jakowlewi	0	0	0	0	0	1	2	2	0	0	0	0	0	0	0	0	0	0	1	2	0	0	0	0	0	0	2	0	1	0	0	0	0	0	0	0	0	0	0	0	0	0	0	0	0	0	0
second	Silphidae	Nicrophorus concolor	0	0	0	0	0	0	0	0	0	0	0	0	0	0	0	0	0	0	0	0	0	0	0	0	0	0	0	0	0	0	0	0	0	0	0	0	0	0	0	0	0	0	0	0	0	0	0
second	Silphidae	Nicrophorus quadripunctatus	0	0	1	1	0	0	0	1	0	1	0	1	1	7	0	6	2	16	0	1	27	1	0	0	0	0	0	1	0	1	0	0	1	3	0	1	0	30	0	2	0	10	0	0	0	0	0
second	Silphidae	Nicrophorus tenipes	0	0	0	0	0	0	0	0	0	0	0	0	0	0	0	0	0	0	0	0	0	0	0	0	0	0	0	0	0	0	0	0	0	0	0	0	0	0	0	0	0	0	0	0	0	0	0
second	Silphidae	Ptomascopus morio	0	0	1	0	0	0	0	1	1	0	0	0	0	0	0	0	0	0	0	0	0	0	0	0	0	0	0	0	0	0	0	0	0	0	0	1	0	0	0	0	0	0	0	0	0	0	0
second	Silphidae	Silpha koreana	0	0	0	0	0	0	0	0	0	0	0	0	0	0	0	0	0	0	0	0	0	0	0	0	0	0	0	0	0	0	0	0	0	0	0	0	0	0	0	0	0	0	0	0	0	0	0
second	Silphidae	Silpha perforata	0	0	0	0	0	0	0	0	0	0	0	0	0	0	0	0	0	0	0	0	0	0	0	0	0	0	0	0	0	0	0	0	0	0	0	0	0	0	0	0	0	0	0	0	0	0	0
second	Silvanidae	Coleoptera SIL1	0	0	0	0	0	0	0	0	0	0	0	0	0	0	0	0	0	0	0	0	0	0	0	0	0	0	0	0	0	0	0	0	0	0	0	0	0	0	0	0	0	0	0	0	0	0	0
second	Silvanidae	Monotomidae? 1	0	0	0	0	0	1	0	0	0	0	0	0	0	0	0	0	0	0	0	0	0	0	0	0	0	0	0	0	0	0	0	0	0	0	0	0	0	0	0	0	0	0	0	0	0	0	0
second	Silvanidae	Monotomidae? 2	0	0	0	0	0	0	0	0	0	0	0	0	0	0	0	0	0	0	0	0	0	0	0	0	0	0	0	0	0	0	0	0	0	0	0	0	0	0	0	0	0	0	0	0	0	0	0
second	Silvanidae	Psanmoecus 1	0	0	0	0	0	0	0	0	0	0	0	0	0	0	0	0	0	0	0	0	0	0	0	0	0	0	0	0	0	0	0	0	0	0	0	0	0	0	0	0	0	0	0	0	0	0	0
second	Silvanidae	Silvanidae 1	0	0	0	0	0	0	0	0	0	0	0	0	0	0	0	0	0	0	0	0	0	0	0	0	0	0	0	0	0	0	0	0	0	0	0	0	0	0	0	0	0	0	0	0	0	0	0
second	Silvanidae	Silvanidae 2	0	0	0	0	0	0	0	0	0	0	0	0	0	0	0	0	0	0	0	0	0	0	0	0	0	0	0	0	0	0	0	0	0	0	0	0	0	0	0	0	0	0	0	0	0	0	0
second	Silvanidae	Silvanidae 4	0	0	0	0	0	0	0	0	0	0	0	0	0	0	0	0	0	0	0	0	0	0	0	0	0	0	0	0	0	0	0	0	0	0	0	0	0	0	0	0	0	0	0	0	0	0	0
second	Silvanidae	Silvanidae A1	0	0	0	0	0	0	0	0	0	0	0	0	0	0	0	0	0	0	0	0	0	0	0	0	0	0	0	0	0	0	0	0	0	0	0	0	0	0	0	0	0	0	0	0	0	0	0
second	Silvanidae	Silvanolomus sp.1	0	0	0	0	0	0	0	0	0	0	0	0	0	0	0	0	0	0	0	0	0	0	0	0	0	0	0	0	0	0	0	0	0	0	0	0	0	0	0	0	0	0	0	0	0	0	0
second	Sphinidae	Aspidiphorus 2	0	1	0	0	0	0	2	0	0	0	0	0	0	0	0	0	0	0	0	0	0	0	0	0	0	0	0	0	0	0	0	0	0	0	0	0	0	0	0	0	0	0	0	0	0	0	0
second	Sphinidae	Aspidiphorus 4	0	0	0	0	0	0	0	0	0	0	0	0	0	0	0	0	0	0	0	0	1	0	0	0	0	0	0	0	0	0	0	0	0	1	0	0	0	0	0	0	0	0	0	0	0	0	0
second	Sphinidae	Aspidiphorus japonicus	0	0	0	0	2	0	0	0	0	1	0	0	0	0	0	0	0	0	0	0	0	0	0	0	0	0	0	0	0	0	1	1	0	1	0	0	0	0	0	0	0	0	0	0	0	0	0
second	Sphinidae	Aspidiphorus sakaii	0	0	0	0	0	0	0	0	0	0	0	0	0	0	0	0	0	0	0	0	0	0	0	0	0	0	0	0	0	0	0	0	0	0	0	0	0	0	0	0	0	0	0	1	0	0	0
second	Staphylinidae	Agelosus weisei	3	1	0	0	0	0	0	0	0	0	0	0	0	0	0	0	0	0	0	0	0	0	0	0	0	1	0	0	0	0	0	0	0	0	0	0	0	0	1	0	0	0	0	0	0	0	0
second	Staphylinidae	Aleochara curtula	0	0	0	0	0	0	0	0	0	0	0	0	0	0	1	0	0	0	0	0	0	0	0	0	0	0	0	0	0	0	0	0	0	5	0	0	0	0	0	1	0	26	0	0	0	0	0
second	Staphylinidae	Aleochara sp.2	0	0	0	0	0	0	0	0	0	0	0	0	0	0	0	0	0	0	0	0	0	0	0	0	0	0	0	0	0	0	0	0	0	0	0	0	0	0	0	0	0	0	0	0	0	0	0
second	Staphylinidae	Aleocharinae 1	0	0	0	0	0	0	0	0	0	0	0	0	0	0	0	0	0	0	0	0	0	0	0	0	0	0	0	0	0	0	0	0	0	0	0	0	0	0	0	0	0	0	0	0	0	0	0
second	Staphylinidae	Aleocharinae 2	0	0	0	0	0	0	0	0	0	0	0	0	0	0	0	0	0	0	0	0	0	0	0	0	0	0	0	0	0	0	0	0	0	0	0	0	0	0	0	0	0	0	0	0	0	0	0
second	Staphylinidae	Aleocharinae 3	0	0	0	0	0	0	0	0	0	0	0	0	0	0	0	0	0	0	0	0	0	0	0	0	0	0	0	0	0	0	0	0	0	0	0	0	0	0	0	0	0	0	0	0	0	0	0
second	Staphylinidae	Aleocharinae 4	0	0	0	0	0	0	0	0	0	0	0	0	0	0	0	0	0	0	0	0	0	0	0	0	0	0	0	0	0	0	0	0	0	0	0	0	0	0	0	0	0	0	0	0	0	0	0
second	Staphylinidae	Aleocharinae 5	0	0	0	0	0	0	0	0	0	0	0	0	0	0	0	0	0	0	0	0	0	0	0	0	0	0	0	0	0	0	0	0	0	0	0	0	0	0	0	0	0	0	0	0	0	0	0
second	Staphylinidae	Aleocharinae 6	0	0	0	0	0	0	0	0	0	0	0	0	0	0	0	0	0	0	0	0	0	0	0	0	0	0	0	0	0	0	0	0	0	0	0	0	0	0	0	0	0	0	0	0	0	0	0
second	Staphylinidae	Aleocharinae 7	0	0	0	0	0	0	0	0	0	0	0	0	0	0	0	0	0	0	0	0	0	0	0	0	0	0	0	0	0	0	0	0	0	0	0	0	0	0	0	0	0	0	0	0	0	0	0
second	Staphylinidae	Aleocharinae 8	0	0	0	0	0	0	0	0	0	0	0	0	0	0	0	0	0	0	0	0	0	0	0	0	0	0	0	0	0	0	0	0	0	0	0	0	1	0	0	0	0	0	0	0	0	0	0
second	Staphylinidae	Algon 1	0	0	0	0	0	0	0	0	0	0	0	0	0	0	0	0	0	0	0	0	0	0	0	0	0	0	0	0	0	0	0	0	0	0	0	0	0	0	0	0	0	0	0	0	0	0	0
second	Staphylinidae	Algon 2	0	0	0	0	0	0	0	0	0	0	0	0	0	0	0	0	0	0	0	0	0	0	0	0	0	0	0	0	0	0	0	0	0	0	0	0	0	0	0	0	0	0	0	0	0	0	0
second	Staphylinidae	Algon sp.1	0	0	0	0	0	0	0	0	0	0	0	0	0	0	0	0	0	0	0	0	0	0	0	0	0	0	0	0	0	0	0	0	0	0	0	0	0	0	0	0	0	0	0	0	0	0	0
second	Staphylinidae	Algon spaericollis	0	0	0	0	0	0	0	0	0	0	0	0	0	0	0	0	2	0	0	0	1	0	0	0	0	0	0	0	5	0	0	0	0	0	0	0	0	0	0	0	0	0	0	0	0	0	0
second	Staphylinidae	Anotylus sp.1	30	30	3	115	0	0	1	130	172	0	8	0	0	0	0	0	2	0	10	50	3	0	3	3	0	0	0	3	0	0	1	15	0	0	34	1	2	4	7	0	0	0	6	0	0	0	0
second	Staphylinidae	Anotylus sp.2	0	0	0	0	0	0	0	0	0	0	0	0	0	0	1	0	0	0	0	0	0	0	0	0	0	0	1	0	0	0	0	0	0	0	0	0	0	0	0	0	0	0	0	0	0	0	0
second	Staphylinidae	Anotylus sp.6	0	0	0	0	0	0	0	14	0	0	0	0	0	0	0	0	0	0	0	0	0	0	0	0	0	0	0	0	0	0	0	0	0	0	0	0	0	0	0	0	0	0	0	0	0	0	0
second	Staphylinidae	Atheta (Dimetrota) weisei	0	6	0	0	2	2	0	0	13	1	6	0	0	1	1	0	1	0	19	4	31	2	1	2	2	0	1	12	5	15	6	0	3	6	2	7	2	2	10	7	0	8	0	45	0	1	33
second	Staphylinidae	Atheta (Microdota) sp.4	0	5	0	61	14	14	4	2	14	2	5	0	4	4	1	2	1	0	27	0	11	1	1	12	1	1	2	2	0	1	1	1	3	13	0	3	8	8	5	20	20	24	5	6	0	0	16
second	Staphylinidae	Atheta 2-1	0	0	0	0	0	0	0	0	0	0	0	0	0	0	0	0	0	0	0	0	0	0	0	0	0	0	0	0	0	0	0	0	0	0	0	0	0	0	0	0	0	0	0	0	0	0	0
second	Staphylinidae	Atheta 2-2	0	0	0	0	0	0	0	0	0	0	0	0	0	0	0	0	0	0	0	0	0	0	0	0	0	0	0	0	0	0	0	0	0	0	0	0	0	0	0	0	0	0	0	0	0	0	0
second	Staphylinidae	Atheta 6	0	0	0	0	0	0	0	0	0	0	0	0	0	0	0	2	0	0	0	0	0	0	0	1	0	0	0	0	0	0	0	0	0	0	0	0	0	0	0	0	1	0	0	0	0	0	0
second	Staphylinidae	Atheta 7	0	0	0	0	0	0	0	0	0	0	0	0	0	0	0	0	0	0	3	0	0	0	0	0	0	1	0	0	0	0	0	0	0	0	0	0	0	0	0	0	0	0	0	0	0	0	0
second	Staphylinidae	Atheta 7-1	0	0	0	0	0	0	0	0	0	0	0	0	0	0	0	0	0	0	0	0	0	0	0	0	0	0	0	0	0	0	0	0	0	0	0	0	0	0	0	0	0	0	0	0	0	0	0
second	Staphylinidae	Atheta 7-2	0	0	0	0	0	0	0	0	0	0	0	0	0	0	0	0	0	0	0	0	0	0	0	0	0	0	0	0	0	0	0	0	0	0	0	0	0	0	0	0	0	0	0	0	0	0	0
second	Staphylinidae	Atheta A3	0	0	0	0	0	0	0	0	0	0	0	0	0	0	0	0	0	0	0	0	0	0	0	0	0	0	0	0	0	0	0	0	0	0	0	0	0	0	0	0	0	0	0	0	0	0	0
second	Staphylinidae	Aulacosypus parvulus	8	55	1	20	0	0	16	0	0	0	3	0	0	1	1	1	2	0	13	3	0	0	0	0	8	0	2	1	7	0	0	1	0	0	0	4	8	0	0	1	0	0	0	20	7	7	0
second	Staphylinidae	Bositrodes 1	0	0	0	0	0	0	0	0	0	0	0	0	0	0	0	0	0	0	0	0	0	0	0	0	0	0	0	0	0	0	0	0	0	0	3	0	0	0	0	0	1	0	0	0	0	0	1
second	Staphylinidae	Bryaxis 1	0	0	0	0	0	0	0	0	0	0	0	0	0	0	0	0	0	0	0	0	0	0	0	0	0	0	0	0	0	0	0	0	0	0	0	0	0	0	0	0	0	0	0	0	0	0	0
second	Staphylinidae	Bryaxis? 1	0	0	0	0	0	0	0	0	0	0	0	0	0	0	0	0	0	0	0	0	0	0	0	0	0	0	0	1	0	0	0	0	0	0	0	0	0	0	0	0	0	0	0	0	0	0	0
second	Staphylinidae	Diartiger fossulatus	0	0	0	0	0	0	0	0	0	0	0	0	0	0	0	0	0	0	0	0	0	0	0	0	0	0	0	0	0	0	0	0	0	0	0	0	0	0	0	0	0	0	0	0	0	0	0
second	Staphylinidae	Domene 1	0	0	0	1	1	0	0	0	0	0	0	0	0	0	0	0	0	0	0	0	1	0	0	0	0	0	0	0	0	0	0	0	0	0	0	0	0	0	0	0	0	0	0	0	0	0	0
second	Staphylinidae	Domene 2	0	0	0	0	0	0	0	0	0	0	0	0	0	0	0	0	0	0	0	0	0	0	0	0	0	0	0	0	0	0	0	0	0	0	0	0	0	0	0	0	0	0	0	0	0	0	0
second	Staphylinidae	Domene chenpengi	0	0	0	0	0	0	0	0	0	0	0	0	0	0	0	0	0	0	0	0	0	0	0	0	0	0	0	0	0	0	0	0	0	0	0	0	0	0	0	0	0	0	0	0	0	0	0
second	Staphylinidae	Domene crassicornis	0	0	0	0	0	0	0	0	0	0	0	0	0	0	0	0	0	0	0	0	0	0	0	0	0	0	0	0	0	0	0	0	0	0	0	0	0	0	0	0	0	0	0	0	0	0	0
second	Staphylinidae	Drusilla sparsa	0	0	0	0	0	0	0	0	0	0	0	0	0	0	0	0	0	0	0	0	0	0	0	0	0	0	0	0	0	0	0	0	0	0	0	0	0	0	0	0	0	0	0	0	0	0	0
second	Staphylinidae	Euconnus 1	0	0	0	0	0	0	0	0	0	0	0	0	0	0	0	0	0	0	1	0	0	0	0	0	0	0	0	0	0	0	0	0	0	0	0	0	0	0	0	0	0	0	0	1	0	0	0
second	Staphylinidae	Euconnus A1	0	0	0	0	0	0	0	0	0	0	0	0	0	0	0	0	0	0	0	0	0	0	0	0	0	0	0	0	0	0	0	0	0	0	0	0	0	0	0	0	0	0	0	0	0	0	0
second	Staphylinidae	Euconnus A2	0	0	0	0	0	0	0	0	0	0	0	0	0	0	0	0	0	0	0	0	0	0	0	0	0	0	0	0	0	0	0	0	0	0	0	0	0	0	0	0	0	0	0	0	0	0	0
second	Staphylinidae	Euconnus A3	0	0	0	0	0	0	0	0	0	0	0	0	0	0	0	0	0	0	0	0	0	0	0	2	0	0	0	0	0	0	0	0	0	0	0	0	0	0	0	0	0	0	0	0	0	0	0
second	Staphylinidae	Euconnus? 1	0	0	0	0	0	0	0	0	0	0	0	0	0	0	0	0	0	0	0	0	0	0	0	0	0	0	0	0	0	0	0	0	0	0	0	0	0	0	0	0	0	0	0	0	0	0	0
second	Staphylinidae	Eusphalerum 2	0	0	0	0	0	0	0	0	0	0	0	0	0	0	0	0	0	0	0	0	0	0	0	0	0	0	0	0	0	0	0	0	0	0	0	0	0	0	0	0	0	0	0	0	0	0	0
second	Staphylinidae	Eusphalerum 4	0	0	0	0	0	0	0	0	0	0	0	0	0	0	0	0	0	0	0	0	0	0	0	0	0	0	0	0	0	0	0	0	0	0	0	0	0	0	0	0	0	0	0	0	0	0	0
second	Staphylinidae	Eusphalerum 5	0	0	0	0	0	0	0	0	0	0	0	0	0	0	0	0	0	0	0	0	0	0	0	0	0	0	0	0	0	0	0	0	0	0	0	0	0	0	0	0	0	0	0	0	0	0	0
second	Staphylinidae	Eusphalerum 6	0	0	0	0	0	0	0	0	0	0	0	0	0	0	0	0	0	0	0	0	0	0	0	0	0	0	0	0	0	0	0	0	0	0	1	0	0	0	0	0	0	0	0	0	0	0	0
second	Staphylinidae	Eusphalerum 7	0	0	0	0	0	0	0	0	0	0	0	0	0	0	0	0	0	0	0	0	0	0	0	0	0	0	0	0	0	0	0	0	0	0	0	0	0	0	0	0	0	0	0	0	0	0	0
second	Staphylinidae	Eusphalerum A1	0	0	0	0	0	0	0	0	0	0	0	0	0	0	0	0	0	0	0	0	0	0	0	0	0	0	0	0	0	0	0	0	0	0	0	0	0	0	0	0	0	0	0	0	0	0	0
second	Staphylinidae	Eusphalerum A2	0	0	0	0	0	0	0	0	0	0	0	0	0	0	0	0	0	0	0	0	0	0	0	0	0	0	0	0	0	0	0	0	0	0	0	0	0	0	0	0	0	0	0	0	0	0	0
second	Staphylinidae	Eusphalerum mahunkai	0	0	0	0	0	0	0	0	0	0	0	0	0	0	0	0	0	0	0	0	0	0	0	0	0	0	0	0	0	0	0	0	0	0	0	0	0	0	0	0	0	0	0	0	0	0	0
second	Staphylinidae	Eusphalerum? 1	0	0	0	0	0	0	0	0	0	1	0	0	0	0	0	0	0	0	0	0	0	0	0	0	0	0	0	0	0	0	0	0	0	0	0	0	0	0	0	0	0	0	0	0	0	0	0
second	Staphylinidae	Homorus 2	0	0	0	0	0	0	0	0	0	0	0	0	0	0	0	0	0	0	0	0	0	0	0	0	0	0	0	0	0	0	0	0	0	0	0	0	0	0	0	0	0	0	0	0	0	0	0
second	Staphylinidae	Liogluta 1	0	0	0	0	0	0	0	0	0	0	0	0	0	0	0	0	0	0	0	0	0	0	0	0	0	0	0	0	0	0	0	0	0	0	0	0	0	0	0	0	0	0	0	0	0	0	0
second	Staphylinidae	Lordithon simplex	0	0	0	0	0	0	0	0	0	0	0	0	0	0	0	0	0	0	0	0	0	0	0	0	0	0	0	0	0	0	0	0	0	0	0	0	0	0	0	0	0	1	0	0	0	0	0
second	Staphylinidae	Megalinus 1	1	0	0	0	0	0	0	0	0	0	0	0	0	0	0	0	0	0	0	0	0	0	0	0	0	0	0	0	0	0	0	0	0	0	0	0	0	0	0	0	0	0	0	0	0	0	0
second	Staphylinidae	Megarthrus hemipterus	0	0	0	0	0	0	0	0	0	0	0	0	0	0	2	1	0	0	0	0	0	0	0	0	0	0	0	0	0	0	0	0	0	0	0	0	0	0	0	0	0	3	0	0	0	0	0
second	Staphylinidae	Megarthus 2	0	0	0	0	0	0	0	0	0	0	0	0	0	0	0	0	0	0	0	0	0	0	0	0	0	0	0	0	0	0	0	0	0	0	0	0	0	1	0	0	0	0	0	0	0	0	0
second	Staphylinidae	Melandrydae? 1	0	0	0	0	0	0	0	0	0	0	0	0	0	0	0	0	0	0	0	0	0	0	0	0	0	0	0	0	0	0	0	0	0	0	0	0	0	0	0	0	0	0	0	0	0	0	0
second	Staphylinidae	Ochthephilum densipenne	0	0	0	0	0	0	0	0	0	0	0	0	0	0	0	0	0	0	0	0	0	0	0	0	0	0	0	0	0	0	0	0	0	0	0	0	0	0	0	0	0	0	0	0	0	0	0
second	Staphylinidae	Ocypus 1	0	0	0	0	0	0	0	0	0	0	0	0	0	0	0	0	0	0	0	0	0	0	0	0	0	0	0	0	0	0	0	0	0	0	0	0	0	0	0	0	0	0	0	0	0	0	0
second	Staphylinidae	Ocypus coreanus	0	0	0	0	0	0	0	0	0	0	0	0	0	1	1	2	0	0	0	0	0	0	0	0	0	0	0	0	0	0	0	0	0	1	0	0	0	0	0	0	3	1	0	0	0	0	0
second	Staphylinidae	Ocypus sp.2	0	0	0	0	0	0	0	0	0	0	0	0	0	0	0	0	0	0	0	0	0	0	0	0	0	0	0	0	0	0	0	0	0	0	0	0	0	0	0	0	0	0	0	0	0	0	0
second	Staphylinidae	Ocypus? 1	0	0	0	0	0	0	0	0	0	0	0	0	0	0	0	1	0	0	0	0	0	0	0	0	0	0	0	0	0	0	0	0	0	0	0	0	0	0	0	0	0	0	0	0	0	0	0
second	Staphylinidae	Oeudius sp.1	0	0	0	0	0	0	0	0	0	0	0	0	0	0	0	0	0	0	0	0	0	0	0	0	0	0	0	0	0	0	0	0	0	0	0	0	0	0	0	0	0	0	0	0	0	0	0
second	Staphylinidae	Ontholostes gracilis	0	0	0	0	0	0	0	0	0	0	0	0	0	0	0	0	0	0	0	0	0	0	0	0	0	0	0	0	0	0	0	0	0	0	0	0	0	0	0	1	0	0	0	0	0	0	0
second	Staphylinidae	Osorius angustulus	0	0	0	0	0	0	0	0	0	0	0	0	0	0	0	0	0	0	0	0	0	0	0	0	0	0	0	0	0	0	0	0	0	0	0	0	0	0	0	0	0	0	0	0	0	0	0
second	Staphylinidae	Osorius taurus	0	0	0	0	0	0	0	0	0	0	0	0	0	0	0	0	0	0	0	0	0	0	0	0	1	0	0	0	0	0	0	0	2	0	0	0	0	0	0	0	0	0	0	0	0	0	0
second	Staphylinidae	Oxyporus germanus	0	0	0	0	0	0	0	0	0	0	0	0	0	0	0	0	0	0	0	0	0	0	0	0	0	0	0	0	0	0	0	0	0	0	0	0	0	0	0	0	0	0	0	0	0	0	0
second	Staphylinidae	Paederinae 1	0	0	0	0	0	0	0	0	0	0	0	0	0	0	0	0	0	0	0	0	0	0	0	0	0	0	0	0	0	0	0	0	0	0	0	0	0	0	0	0	0	0	0	0	0	0	0
second	Staphylinidae	Paederinae 2	0	0	0	0	0	0	0	0	0	0	0	0	0	0	0	0	0	0	0	0	0	0	0	0	0	0	0	0	0	0	1	0	0	0	0	0	0	0	0	0	0	0	0	0	0	0	0
second	Staphylinidae	Paederinae 4	0	0	0	0	0	0	0	0	0	0	0	0	0	0	0	0	0	0	0	0	0	0	0	0	0	0	0	0	0	0	0	0	0	0	0	0	0	0	0	0	0	0	0	0	0	0	0
second	Staphylinidae	Paederinae 5	0	0	0	0	0	0	0	0	0	0	0	0	0	0	0	0	0	0	0	0	0	0	0	0	0	0	0	0	0	0	0	0	0	0	0	0	0	0	0	0	0	0	0	0	0	0	0
second	Staphylinidae	Paederinae? 1	0	0	0	0	0	0	0	0	0	0	0	0	0	0	0	0	0	0	0	0	0	0	0	0	0	0	0	0	0	0	0	0	0	0	0	0	0	0	0	0	0	0	0	0	0	0	0
second	Staphylinidae	Paederus gottschei	0	0	0	0	0	0	0	0	0	0	0	0	0	0	0	0	0	0	0	0	0	0	0	0	0	0	0	0	0	0	0	0	0	0	0	0	0	0	0	0	0	0	0	0	0	0	0
second	Staphylinidae	Philontus 3	2	1	0	0	0	0	3	0	0	0	0	0	0	0	0	0	0	0	0	0	0	0	0	0	0	0	2	0	0	0	0	0	0	0	0	0	0	0	0	0	0	0	0	0	0	0	0
second	Staphylinidae	Philontus 6	0	0	0	0	0	0	0	0	0	0	0	0	0	0	0	0	0	0	0	0	0	0	0	0	0	0	0	0	0	0	0	0	0	0	0	0	0	0	0	0	0	0	0	0	0	0	0
second	Staphylinidae	Philontus 7	0	0	0	0	0	0	0	0	0	0	0	0	0	0	0	0	0	0	0	0	0	0	0	0	0	0	0	0	0	0	0	0	0	0	0	0	0	0	0	0	0	0	0	0	0	0	0
second	Staphylinidae	Philontus 8	0	0	0	0	0	0	0	0	0	0	0	0	0	0	0	0	0	0	0	0	0	0	0	0	0	0	0	0	0	0	0	0	0	0	0	0	0	0	0	0	0	0	0	0	0	0	0
second	Staphylinidae	Philontus cyanipennis	0	0	0	0	0	0	0	0	0	0	0	0	0	2	0	2	0	0	0	0	2	0	0	0	0	0	0	0	0	0	0	0	0	0	0	1	1	0	0	1	0	9	0	0	0	0	0
second	Staphylinidae	Philontus oberti?	0	0	0	0	0	0	0	0	0	0	0	0	0	0	0	0	0	0	0	0	0	0	0	0	0	0	0	0	0	0	0	0	0	0	0	0	0	0	0	0	0	0	0	0	0	0	0
second	Staphylinidae	Philontus sp.4	0	0	0	0	0	0	0	0	0	0	0	0	0	0	0	0	0	0	0	0	0	0	0	0	0	0	0	0	0	0	0	0	0	0	0	0	0	0	0	0	0	0	0	0	0	0	0
second	Staphylinidae	Philontus sp.5	0	0	0	0	0	0	0	0	0	0	0	0	0	0	0	0	0	0	0	0	0	0	0	1	0	0	0	0	0	0	0	0	0	0	0	0	0	0	0	0	0	0	0	0	0	0	0
second	Staphylinidae	Philontus tardus	0	0	0	0	0	0	0	0	0	0	0	0	0	0	0	0	0	0	0	0	0	0	0	0	0	0	0	0	0	0	0	0	0	0	0	0	0	0	0	0	0	0	0	0	0	0	0
second	Staphylinidae	Pilopius 1	0	0	0	0	0	0	0	0	0	0	0	0	0	0	0	0	0	0	0	0	0	0	0	0	0	0	0	0	0	0	0	0	0	0	0	0	0	0	0	0	0	0	0	0	0	0	0
second	Staphylinidae	Pinophilus lewisius	0	0	0	0	0	0	0	0	1	0	0	0	0	0	0	0	0	0	0	0	0	0	0	0	0	0	0	0	0	0	0	0	0	0	0	0	0	0	0	0	0	0	0	0	0	0	0
second	Staphylinidae	Platydracus 1	0	0	0	0	0	0	0	0	0	0	0	0	0	0	0	0	0	0	0	0	0	0	0	0	0	0	0	0	0	0	0	0	0	0	0	0	0	0	0	0	0	0	0	0	0	0	0
second	Staphylinidae	Platydracus brevicornis	1	1	0	6	1	0	0	1	1	0	0	0	0	0	0	0	3	0	3	0	4	0	0	1	6	2	9	0	4	0	0	0	0	0	0	2	1	0	0	0	0	0	0	6	0	5	0
second	Staphylinidae	Pselaphinae 1	0	0	0	0	0	0	0	0	0	1	0	0	2	0	0	0	1	0	0	0	0	0	0	1	0	0	0	0	0	0	0	0	0	0	0	0	0	0	0	0	0	0	0	0	0	0	0
second	Staphylinidae	Pselaphinae 10	0	0	0	0	0	0	0	0	0	0	0	0	0	0	0	0	0	0	0	0	0	0	0	0	0	0	0	0	0	0	0	0	0	0	0	0	0	0	0	0	0	0	0	0	0	0	0
second	Staphylinidae	Pselaphinae 11	0	0	0	0	0	0	0	0	0	0	0	0	0	0	0	0	0	0	0	0	0	0	0	0	0	0	0	0	0	0	0	0	0	0	0	0	0	0	0	0	0	0	0	0	0	0	0
second	Staphylinidae	Pselaphinae 4	0	0	0	0	0	0	0	0	0	0	0	0	0	0	0	0	0	0	0	0	0	0	0	0	0	0	0	0	0	0	0	0	0	0	0	0	0	0	0	0	0	0	0	0	0	0	0
second	Staphylinidae	Pselaphinae 5	0	0	0	0	0	0	0	0	0	0	0	0	0	0	0	0	0	0	0	0	0	0	0	0	0	0	0	0	0	0	0	0	0	0	0	0	0	0	0	0	0	0	0	0	0	0	0
second	Staphylinidae	Pselaphinae 9	0	0	0	0	0	0	0	0	0	0	0	0	0	0	0	0	0	0	0	0	0	0	0	0	0	0	0	0	0	0	0	0	0	0	0	0	0	0	0	0	0	0	0	0	0	0	0
second	Staphylinidae	Pselaphinae? 1	0	0	0	0	0	0	0	0	0	0	0	0	0	0	0	0	0	0	0	0	0	0	0	0	0	0	0	0	0	0	0	0	0	0	0	0	0	0	0	0	0	0	0	0	0	0	0
second	Staphylinidae	Ptilidae 1	0	0	0	0	0	0	0	0	0	0	0	0	0	0	0	0	0	0	0	0	0	0	0	0	0	0	0	0	0	0	0	0	0	1	0	0	0	0	0	0	0	0	0	1	0	0	0
second	Staphylinidae	Ptiliidae 1	0	0	0	0	0	0	0	0	0	0	0	0	0	0	0	0	0	0	0	0	0	0	0	0	0	0	0	0	0	0	0	0	0	0	0	0	0	0	0	0	0	0	0	0	0	0	6
second	Staphylinidae	Robaxis? 1	0	0	0	0	0	0	0	0	0	0	0	0	0	0	0	0	0	0	0	0	0	0	0	0	0	0	0	0	0	0	0	0	0	0	0	0	0	0	0	0	0	0	0	0	0	0	0
second	Staphylinidae	Scaphidinae 12	0	0	0	0	0	0	0	0	0	0	0	0	0	0	0	0	0	0	0	0	0	0	0	0	0	0	0	0	0	0	0	0	0	0	0	0	0	0	0	0	0	0	0	0	0	0	0
second	Staphylinidae	Scaphidinae 15	0	0	0	0	0	0	0	0	0	0	0	0	0	0	0	0	0	0	0	0	0	0	0	0	0	0	0	0	0	0	0	0	0	0	0	0	0	0	0	0	0	0	1	0	0	0	0
second	Staphylinidae	Scaphidium amurense	0	0	0	0	0	0	0	0	0	0	0	0	0	0	0	0	0	0	0	0	0	0	0	0	0	0	0	0	0	0	0	0	0	0	0	0	0	0	0	0	0	0	0	0	0	0	0
second	Staphylinidae	Scaphidium comes	0	0	0	0	0	0	0	0	0	0	0	0	0	0	0	0	0	0	0	0	0	0	0	0	0	0	0	0	0	0	0	0	0	0	0	0	0	0	0	0	0	0	0	0	0	0	0
second	Staphylinidae	Scaphisoma 1	0	0	0	0	2	0	0	1	3	0	3	2	0	0	0	0	0	0	3	0	0	0	1	0	0	0	3	0	0	0	0	2	0	0	0	5	3	0	0	14	0	0	0	10	0	0	0
second	Staphylinidae	Scaphisoma 2	0	2	0	6	1	0	0	0	1	0	8	0	0	0	0	0	0	0	0	0	0	0	1	0	0	0	2	5	0	1	0	4	0	0	0	1	4	0	0	0	0	0	1	2	0	0	0
second	Staphylinidae	Scaphisoma 3	0	0	0	0	0	0	0	0	0	0	0	0	0	0	0	0	0	0	0	0	0	0	0	0	0	0	0	0	0	0	0	0	0	0	0	0	0	0	0	0	0	0	1	0	0	0	0
second	Staphylinidae	Scaphisoma sp.1	1	3	1	7	0	0	0	0	0	2	0	0	0	0	0	0	0	0	0	0	4	0	0	0	0	0	0	0	0	0	0	0	0	0	0	0	0	0	0	0	0	0	0	0	0	0	0
second	Staphylinidae	Scaphisoma? 1	0	0	0	0	0	0	0	0	0	0	0	0	0	0	0	0	0	0	0	0	0	0	0	0	0	0	0	0	0	0	0	0	0	0	0	0	0	0	0	0	0	0	0	0	0	0	0
second	Staphylinidae	Scydmaeninae? A1	0	0	0	0	0	0	0	0	0	0	0	0	0	0	0	0	0	0	0	0	0	0	0	0	0	0	0	0	0	0	0	0	0	0	0	0	0	0	0	0	0	0	0	0	0	0	0
second	Staphylinidae	Scydmeninae 1	0	0	0	0	0	0	0	0	0	0	0	0	0	0	0	0	0	0	0	0	0	0	0	0	0	0	0	0	0	0	0	0	0	0	0	0	0	0	0	0	0	0	0	0	0	0	0
second	Staphylinidae	Scydmeninae 1-1	0	0	0	0	0	0	0	0	0	0	0	0	0	0	0	0	0	0	0	0	0	0	0	0	0	0	0	0	0	0	0	0	0	0	0	0	0	0	0	0	0	0	0	0	0	0	0
second	Staphylinidae	Scydmeninae 2	0	0	0	0	0	0	0	0	0	0	0	0	0	0	0	0	0	0	0	0	0	0	0	0	0	0	0	0	0	0	0	0	0	0	0	0	0	0	0	0	0	0	0	0	0	0	0
second	Staphylinidae	Scydmeninae 3	0	0	0	0	0	0	0	0	0	0	0	0	0	0	0	0	0	0	0	0	0	0	0	0	0	0	0	0	0	0	0	0	0	0	0	0	0	0	0	0	0	0	0	0	0	0	0
second	Staphylinidae	Scydmeninae 4	0	0	0	0	0	0	0	0	0	0	0	0	0	0	0	0	0	0	0	0	0	0	0	0	0	0	0	0	0	0	0	0	0	0	0	0	0	0	0	0	0	0	0	0	0	0	2
second	Staphylinidae	Scydmeninae 5	0	0	0	0	0	1	0	0	0	0	0	0	0	0	0	0	0	0	0	0	0	0	0	0	0	0	0	0	0	0	0	0	0	0	0	0	0	0	0	0	0	0	0	0	0	0	0
second	Staphylinidae	Scydmeninae A1	0	0	0	0	0	0	0	0	0	0	0	0	0	0	0	0	0	0	0	0	0	0	0	0	0	0	0	0	0	0	0	0	0	0	0	0	0	0	0	0	0	0	0	0	0	0	0
second	Staphylinidae	Scydmeninae A2	0	0	0	0	0	0	0	0	0	0	0	0	0	0	0	0	0	0	0	2	0	0	0	0	0	0	0	0	0	0	0	0	0	0	0	0	0	0	0	0	0	0	0	0	0	0	0
second	Staphylinidae	Scydmeninae A3	0	0	0	0	0	0	0	0	0	0	0	0	0	0	0	0	0	0	0	0	0	0	0	0	0	0	0	0	0	0	0	0	0	0	0	0	0	0	0	0	0	0	0	0	0	0	0
second	Staphylinidae	Scydmeninae A4	0	0	0	0	0	0	0	0	0	0	0	0	0	0	0	0	0	0	0	0	0	0	0	0	0	0	0	0	0	0	0	0	0	0	0	0	0	0	0	0	0	0	0	0	0	0	0
second	Staphylinidae	Scydmeninae? 1	0	0	0	0	0	0	0	0	0	0	0	0	0	0	0	0	0	0	0	0	0	0	0	0	0	0	0	0	0	0	0	0	0	0	0	0	0	0	0	0	0	0	0	0	0	0	0
second	Staphylinidae	Sepedophilus 1	0	0	1	0	0	2	0	0	0	1	0	0	0	0	0	0	0	0	1	0	1	3	1	4	0	1	0	0	0	0	0	0	0	1	0	0	0	0	0	0	1	0	0	1	0	0	2
second	Staphylinidae	Sepedophilus 10	0	0	0	0	0	0	0	0	0	0	0	0	0	0	0	0	0	0	0	0	0	0	0	0	0	0	0	1	0	0	0	0	0	0	0	0	0	0	0	0	0	0	0	0	0	0	0
second	Staphylinidae	Sepedophilus 11	0	0	0	0	0	0	0	0	0	0	0	0	0	0	0	0	0	0	0	0	0	0	0	0	0	0	0	0	0	0	0	0	0	0	0	0	0	0	0	0	0	0	0	0	0	0	0
second	Staphylinidae	Sepedophilus 13	0	0	0	0	0	0	0	0	0	0	0	0	0	0	0	0	0	0	0	0	0	0	0	0	0	0	0	0	0	0	0	0	0	0	0	0	0	0	0	0	0	0	0	0	0	0	0
second	Staphylinidae	Sepedophilus 2	0	0	0	0	0	0	0	0	0	0	0	0	0	0	0	0	0	0	0	0	0	0	0	0	0	0	0	0	0	0	0	0	0	0	1	0	0	0	0	0	0	0	0	0	0	0	0
second	Staphylinidae	Sepedophilus 4	0	0	0	0	0	2	0	0	0	0	0	0	0	0	0	0	0	0	0	0	0	0	0	0	0	0	0	0	0	0	0	0	0	0	0	0	0	0	0	0	0	0	0	0	0	0	0
second	Staphylinidae	Sepedophilus 5	0	0	0	0	0	1	0	0	0	0	0	0	0	0	0	0	0	0	0	0	0	0	0	0	0	0	0	0	0	0	0	0	0	0	0	0	0	0	0	0	0	0	0	0	0	0	0
second	Staphylinidae	Sepedophilus 6	0	0	0	0	0	1	0	0	0	0	0	0	0	0	0	0	0	0	0	0	0	0	0	0	0	0	0	0	0	0	0	0	0	0	0	0	0	0	0	0	0	0	0	0	0	0	0
second	Staphylinidae	Sepedophilus 9	0	0	0	0	0	0	0	0	0	0	0	0	0	0	0	0	0	0	0	0	0	0	0	0	0	0	0	0	0	0	0	0	0	0	0	0	0	0	0	0	0	0	0	0	0	0	0
second	Staphylinidae	Sepedophilus A10	0	0	0	0	0	0	0	0	0	0	0	0	0	0	0	0	0	0	0	0	0	0	0	0	0	0	0	0	0	0	0	0	0	0	0	0	0	0	0	0	0	0	0	0	0	0	0
second	Staphylinidae	Sepedophilus sp.2	0	0	0	0	0	0	0	0	0	0	0	0	0	0	0	0	0	0	0	0	0	0	0	0	0	0	0	0	0	0	0	0	0	0	0	0	0	0	0	0	0	0	0	0	0	0	0
second	Staphylinidae	Sepedophilus sp.3	0	0	0	1	0	2	0	0	0	0	0	0	0	0	0	0	3	0	0	0	0	0	0	0	0	0	1	0	0	0	0	0	0	0	0	0	0	0	0	0	0	0	0	0	0	0	0
second	Staphylinidae	Sepedophilus spp.1	0	0	0	0	0	0	1	0	0	0	0	0	0	0	0	0	0	0	0	0	0	0	0	0	0	0	0	0	0	0	0	0	0	0	0	0	0	0	0	0	0	0	0	0	0	0	0
second	Staphylinidae	Staphylinidae	0	0	0	0	0	0	1	0	1	0	0	0	0	0	0	0	0	0	0	0	0	1	0	1	0	0	0	0	0	0	0	0	0	0	0	0	0	0	0	0	0	4	0	0	0	6	0
second	Staphylinidae	Staphylinidae 1	0	0	0	0	0	0	0	0	0	0	0	0	0	0	0	0	0	0	0	0	0	0	0	0	0	0	0	0	0	0	0	0	0	0	0	0	0	0	0	0	0	0	0	0	0	0	0
second	Staphylinidae	Staphylinidae 10	0	0	0	0	0	0	0	0	0	0	0	0	0	0	0	0	0	0	0	0	0	0	0	0	0	0	0	0	0	0	0	0	0	0	0	0	0	0	0	0	0	0	0	0	0	0	0
second	Staphylinidae	Staphylinidae 10-1	0	0	0	0	0	0	0	0	0	0	0	0	0	0	0	0	0	0	0	0	0	0	0	0	0	0	0	0	0	0	0	0	0	0	0	0	0	0	0	0	0	0	0	0	0	0	0
second	Staphylinidae	Staphylinidae 11	0	0	0	0	0	0	0	0	0	0	0	0	0	0	0	0	0	0	0	0	0	0	0	0	0	0	0	0	0	0	0	0	0	0	0	0	0	0	0	0	0	0	0	0	0	0	0
second	Staphylinidae	Staphylinidae 12	0	0	0	0	0	0	0	0	0	0	0	0	0	0	0	0	0	0	0	0	0	0	0	0	0	0	0	0	0	0	0	0	0	0	0	0	0	0	0	0	0	0	0	0	0	0	0
second	Staphylinidae	Staphylinidae 13	0	0	0	0	0	0	0	0	0	0	0	0	0	0	0	0	0	0	0	0	0	0	0	0	0	0	0	0	0	0	0	0	0	0	0	0	0	0	0	0	0	0	0	0	0	0	0
second	Staphylinidae	Staphylinidae 14	0	0	0	0	0	0	0	0	0	0	0	0	0	0	0	0	0	0	0	0	0	0	0	0	0	0	0	0	0	0	0	0	0	0	0	0	0	0	0	0	0	0	0	0	0	0	0
second	Staphylinidae	Staphylinidae 15	0	0	0	0	0	0	0	0	0	0	0	0	0	0	0	0	0	0	0	0	0	0	0	0	0	0	0	0	0	0	0	0	0	0	0	0	0	0	0	0	0	0	3	0	0	0	0
second	Staphylinidae	Staphylinidae 16	0	0	0	0	0	0	0	0	0	0	0	0	0	0	0	0	0	0	0	0	0	0	0	0	0	0	0	0	0	0	0	0	0	0	0	0	0	0	0	0	0	0	0	0	0	0	0
second	Staphylinidae	Staphylinidae 17	0	0	0	0	0	0	0	0	0	0	0	0	0	0	0	0	0	0	0	0	0	0	0	0	0	0	0	0	0	0	0	0	0	0	0	0	0	0	0	0	0	0	0	0	0	0	0
second	Staphylinidae	Staphylinidae 18	0	0	0	0	0	0	0	0	0	0	0	0	0	0	0	0	0	0	0	0	0	0	0	0	0	0	0	0	0	0	0	0	0	0	0	0	0	0	0	0	0	0	0	0	0	0	0
second	Staphylinidae	Staphylinidae 19	0	0	0	0	0	0	0	0	0	0	0	0	0	0	0	0	0	0	0	0	0	0	0	0	0	0	0	0	0	0	0	0	0	0	0	0	0	0	0	0	0	0	0	0	0	0	0
second	Staphylinidae	Staphylinidae 2	0	0	0	0	0	0	0	0	0	0	0	0	0	0	0	0	0	0	0	0	0	0	0	0	0	0	0	0	0	0	0	0	0	0	0	0	0	0	0	0	0	0	0	0	0	0	0
second	Staphylinidae	Staphylinidae 20	0	0	0	0	0	0	0	0	0	0	0	0	0	0	0	0	0	0	0	0	0	0	0	0	0	0	0	0	0	0	0	0	0	0	0	0	0	0	0	0	0	0	0	0	0	0	0
second	Staphylinidae	Staphylinidae 21	0	0	0	0	0	0	0	0	0	0	0	0	0	0	0	0	0	0	0	0	0	0	0	0	0	0	0	0	0	0	0	0	0	0	0	0	0	0	0	0	0	0	0	0	0	0	0
second	Staphylinidae	Staphylinidae 2-1	0	0	0	0	0	0	0	0	0	0	0	0	0	0	0	1	0	0	0	0	0	0	0	0	0	0	0	0	0	0	0	0	0	0	0	0	0	0	0	0	0	0	0	0	0	0	0
second	Staphylinidae	Staphylinidae 22	0	0	0	0	0	0	0	0	0	0	0	0	0	0	0	0	0	0	0	0	0	0	0	0	0	0	0	0	0	0	0	0	0	0	0	0	0	0	0	0	0	0	0	0	0	0	0
second	Staphylinidae	Staphylinidae 3	0	0	0	0	0	0	0	0	0	0	0	0	0	0	0	0	0	0	0	0	0	0	0	0	0	0	0	0	0	0	0	0	0	0	0	0	0	0	0	0	0	0	0	0	0	0	0
second	Staphylinidae	Staphylinidae 4	0	0	0	0	0	0	0	0	0	0	0	0	0	0	0	0	0	0	0	0	0	0	0	0	0	0	0	0	0	0	0	0	0	0	0	0	0	0	0	0	0	0	0	1	0	0	0
second	Staphylinidae	Staphylinidae 5	0	0	0	0	0	0	0	0	0	0	0	0	0	0	0	0	0	0	0	0	0	0	0	0	0	0	0	0	0	0	0	0	0	0	0	0	0	0	0	0	0	0	0	0	0	0	0
second	Staphylinidae	Staphylinidae 6	0	0	0	0	0	0	0	0	0	0	0	0	0	0	0	0	0	0	0	0	0	0	0	0	0	0	0	0	0	0	0	0	0	0	0	0	0	0	0	0	0	0	0	0	0	0	0
second	Staphylinidae	Staphylinidae 7	0	0	0	0	0	0	0	0	0	0	0	0	0	0	0	0	0	0	0	0	0	0	0	0	0	0	0	0	0	0	0	0	0	0	0	0	0	0	0	0	0	0	0	0	0	0	0
second	Staphylinidae	Staphylinidae 8	0	0	0	0	0	0	0	0	0	0	0	0	0	0	0	0	0	0	0	0	0	0	0	0	0	0	0	0	0	0	0	0	0	0	0	0	0	0	0	0	0	0	0	0	0	0	0
second	Staphylinidae	Staphylinidae 9	0	0	0	0	0	0	0	0	0	0	0	0	0	0	0	0	0	0	0	0	0	0	0	0	0	0	0	0	0	0	0	0	0	0	0	0	0	0	0	0	0	0	0	0	0	0	0
second	Staphylinidae	Staphylinidae Aa1	0	0	0	0	0	0	0	0	0	0	0	0	0	0	0	0	0	0	0	0	0	0	0	0	0	0	0	0	0	0	0	0	0	0	0	0	0	0	0	0	0	0	0	0	0	0	0
second	Staphylinidae	Staphylinidae? 2	0	4	0	1	0	0	20	0	0	0	0	0	0	0	0	0	2	0	0	2	0	0	0	0	0	0	0	0	3	0	0	0	0	0	0	0	0	0	0	0	0	0	0	0	0	0	0
second	Staphylinidae	Staphylinidae? 3	0	0	0	0	0	0	1	0	0	0	0	0	0	0	0	0	0	0	0	0	0	0	0	0	0	0	0	0	0	0	0	0	0	0	0	0	0	0	0	0	0	0	0	0	0	0	0
second	Staphylinidae	Staphylinidae? 4	0	0	0	0	0	0	0	0	0	0	0	0	0	0	0	0	0	0	0	0	1	0	0	0	0	0	0	0	0	0	0	0	0	0	0	0	0	0	0	0	0	0	0	0	0	0	0
second	Staphylinidae	Staphylinidae? 5	0	0	0	0	0	0	0	0	0	0	0	0	0	0	0	0	0	0	0	0	0	0	0	0	0	0	0	0	0	0	0	0	0	0	0	0	0	0	0	0	0	0	0	0	0	0	0
second	Staphylinidae	Staphylinidae? A1	0	0	0	0	0	0	0	0	0	0	0	0	0	0	0	0	0	0	0	0	0	0	0	0	0	0	0	0	0	0	0	0	0	0	0	0	0	0	0	0	0	0	0	0	0	0	0
second	Staphylinidae	Staphylinidae? A2	0	0	0	0	0	0	0	0	0	0	0	0	0	0	0	0	0	0	0	0	0	0	0	0	0	0	0	0	0	0	0	0	0	0	0	0	0	0	0	0	0	0	0	0	0	0	0
second	Staphylinidae	Staphylinidae? A3	0	0	0	1	0	0	0	0	0	0	0	0	0	0	0	0	0	0	0	0	0	0	0	0	0	0	0	0	0	0	0	0	0	0	0	0	0	0	0	0	0	0	0	0	0	0	0
second	Staphylinidae	Stenus 1	0	0	0	0	0	0	0	0	0	0	0	0	0	0	0	0	0	0	0	0	0	0	0	0	0	0	0	0	0	0	0	0	0	0	0	0	0	0	0	0	0	0	0	0	0	0	0
second	Staphylinidae	Stenus 2	0	0	0	0	0	0	0	0	0	0	0	0	0	0	0	1	0	0	0	0	0	0	0	0	0	0	0	0	0	0	0	0	0	0	0	0	0	0	0	0	0	0	0	0	0	0	0
second	Staphylinidae	Stenus 3	0	0	0	0	0	0	0	0	0	0	0	0	0	0	0	0	0	0	0	0	0	0	0	0	0	0	0	0	0	0	0	0	0	0	0	0	0	0	0	0	0	0	0	0	0	0	0
second	Staphylinidae	Sunesta setigera	0	0	0	0	0	0	0	0	0	0	0	0	0	0	0	0	0	0	0	0	0	0	0	0	0	0	0	1	2	0	0	0	0	0	0	0	0	0	0	0	0	0	0	1	0	0	0
second	Staphylinidae	Sunesta? 1	0	0	0	0	0	0	0	0	0	0	0	0	0	0	0	0	0	0	0	0	0	0	0	0	0	0	0	0	0	0	0	0	0	0	0	0	0	0	0	0	0	0	0	0	0	0	0
second	Staphylinidae	Tachinus sibiricus	0	0	0	0	0	0	0	0	0	0	0	0	0	0	0	0	0	0	0	0	0	0	0	0	0	0	0	0	0	0	0	0	0	0	0	0	0	0	0	0	0	0	0	0	0	0	0
second	Staphylinidae	Tachinus? 1	1	0	0	0	0	0	0	0	0	0	0	0	0	0	0	0	0	0	0	0	0	0	0	2	0	0	0	0	0	0	0	0	0	0	0	0	0	0	0	0	0	0	0	0	0	0	0
second	Staphylinidae	Tachinus? 2	0	0	0	0	0	0	0	0	0	0	0	0	0	0	0	0	0	0	0	0	0	0	0	0	0	0	0	0	0	0	0	0	0	0	0	0	0	0	0	0	0	0	0	0	0	0	0
second	Staphylinidae	Tachyporinae 1	0	0	0	0	0	1	0	0	0	0	0	0	0	0	0	0	0	0	0	0	0	0	0	0	0	0	0	0	0	0	0	0	0	0	0	0	0	0	0	0	0	0	0	0	0	0	0
second	Staphylinidae	Tachyporinae 11	0	0	0	0	0	0	0	0	0	0	0	0	0	0	0	0	0	0	0	0	0	0	0	0	0	0	0	0	0	0	0	0	0	0	0	0	0	0	0	0	0	0	0	0	0	0	0
second	Staphylinidae	Tachyporinae 12	0	0	0	0	0	0	0	0	0	0	0	0	0	0	0	0	0	0	0	0	0	0	0	0	0	0	0	0	0	0	0	0	0	0	0	0	0	0	0	0	0	0	0	0	0	0	0
second	Staphylinidae	Tachyporinae 13	0	0	0	0	0	0	0	0	0	0	0	0	0	0	0	0	0	0	0	0	0	0	0	0	0	0	0	0	0	0	0	0	0	0	0	0	0	0	0	0	0	0	0	0	0	0	0
second	Staphylinidae	Tachyporinae 15	0	0	0	0	0	0	0	0	0	0	0	0	0	0	0	0	0	0	0	0	0	0	0	0	0	0	0	0	0	0	1	0	0	2	0	0	0	1	0	0	0	0	0	0	0	0	0
second	Staphylinidae	Tachyporinae 2	0	0	0	0	0	0	0	0	0	0	0	0	0	0	0	0	0	0	0	0	0	0	0	0	0	0	0	0	0	0	0	0	0	0	0	0	0	0	0	0	0	0	0	0	0	0	0
second	Staphylinidae	Tachyporinae 3-1	0	0	0	0	0	0	0	0	0	0	0	0	0	0	0	0	0	0	0	0	0	0	0	0	0	0	0	0	0	0	0	0	0	0	0	0	0	0	0	0	0	0	0	0	0	0	0
second	Staphylinidae	Tachyporinae 3-2	0	0	0	0	0	0	0	0	0	0	0	0	0	0	0	0	0	0	0	0	0	0	0	0	0	0	0	0	0	0	0	0	0	0	0	0	0	0	0	0	0	0	0	0	0	0	0
second	Staphylinidae	Tachyporinae 3-3	0	0	0	0	0	0	0	0	0	0	0	0	0	0	0	0	0	0	0	0	0	0	0	0	0	0	0	0	0	0	0	0	0	0	0	0	0	0	0	0	0	0	0	0	0	0	0
second	Staphylinidae	Tachyporinae 4	0	0	0	0	0	0	0	0	0	0	0	0	0	0	0	0	0	0	0	0	0	0	0	0	0	0	1	0	0	1	0	0	0	0	0	2	0	0	0	0	0	2	0	0	0	0	0
second	Staphylinidae	Tachyporinae 5	0	0	0	0	0	0	0	0	0	0	0	0	0	0	0	0	0	0	0	0	0	0	0	0	0	0	0	0	0	0	0	0	0	0	0	0	0	0	0	0	0	0	0	0	0	0	0
second	Staphylinidae	Tachyporinae 6	0	0	0	0	0	0	0	0	0	0	0	0	0	0	0	0	0	0	0	1	0	0	1	0	0	0	0	0	0	0	0	0	0	0	0	0	0	0	0	0	0	0	0	0	0	0	0
second	Staphylinidae	Tachyporinae 7	0	0	0	0	0	0	0	0	0	0	0	0	0	0	0	0	0	0	0	0	0	0	0	0	0	0	0	0	0	0	0	0	0	0	0	0	0	0	0	0	0	0	0	0	0	0	0
second	Staphylinidae	Tachyporinae 8	0	0	0	0	0	0	0	0	0	0	0	0	0	0	0	0	0	0	0	0	0	0	0	0	0	0	0	0	0	0	0	0	0	0	0	0	0	0	0	0	0	0	0	0	0	0	0
second	Staphylinidae	Tachyporinae 9	0	0	0	0	0	0	0	0	0	0	0	0	0	0	0	0	0	0	0	0	0	0	0	0	0	0	0	0	0	0	0	0	0	0	0	0	0	0	0	0	0	0	0	0	0	0	0
second	Staphylinidae	Tachyporinae sp.3	0	0	0	0	0	0	0	0	0	0	0	0	0	0	0	0	0	0	0	0	0	0	0	0	0	0	0	0	0	0	0	0	0	0	0	0	0	0	0	0	0	0	0	0	0	0	0
second	Staphylinidae	Tainochus? 1	0	0	0	0	0	0	0	0	0	0	0	0	0	0	0	0	0	0	0	0	0	0	0	0	0	0	0	0	0	0	0	0	0	0	0	0	0	0	0	0	0	0	0	0	0	0	1
second	Staphylinidae	Triomicrus 1	0	0	0	0	0	0	0	0	0	0	0	0	0	0	0	0	0	0	0	0	0	0	0	0	0	0	0	0	0	0	0	0	0	0	0	0	0	0	0	0	0	0	0	0	0	0	0
second	Staphylinidae	Trissemus? 1	0	0	0	0	0	0	0	0	0	0	1	0	0	0	0	0	0	0	0	0	0	0	0	0	0	0	0	0	0	0	0	1	0	0	0	0	0	0	0	0	0	0	3	0	0	0	0
second	Staphylinidae	Tympanophorus sauteri	0	0	0	0	0	0	0	0	0	0	1	0	0	0	0	0	0	0	0	0	0	0	0	0	0	0	0	0	0	0	0	0	0	0	0	0	0	0	0	0	0	0	0	0	0	0	0
second	Staphylinidae	Zyras 2	0	0	0	0	0	0	0	0	0	0	0	0	0	0	0	0	0	0	0	0	0	0	0	0	0	0	0	0	0	0	0	0	0	0	0	0	0	0	0	0	0	0	0	0	0	0	0
second	Staphylinidae	Zyras 4	0	0	0	0	0	0	0	0	0	0	0	0	0	0	0	0	0	0	0	0	0	0	0	0	0	0	0	0	0	0	0	0	0	0	0	0	0	0	0	0	0	0	0	0	0	0	0
second	Staphylinidae	Zyras? 1	0	0	0	0	0	0	0	0	0	0	0	0	0	0	0	0	0	0	0	0	0	0	0	0	0	0	0	0	0	0	0	0	0	0	0	0	0	0	0	0	0	0	0	0	0	0	0
second	Tenebrionidae	Allecula tenuis?	0	0	0	0	0	0	0	2	0	0	0	0	0	0	0	0	0	0	0	0	0	0	0	0	0	0	0	0	0	0	0	0	0	0	0	0	0	0	0	0	0	0	0	0	3	0	0
second	Tenebrionidae	Allecula? 1	0	0	0	0	0	0	0	0	0	0	0	0	0	0	0	0	0	0	0	0	0	0	0	0	0	0	1	0	0	0	0	0	0	0	0	0	1	0	0	0	0	0	0	0	0	1	0
second	Tenebrionidae	Anedius mroczkowskii	0	0	0	0	0	0	1	0	2	0	0	1	0	0	0	0	0	0	3	0	0	4	0	10	0	8	5	0	1	0	0	0	0	0	0	0	0	0	0	0	0	0	0	1	0	1	4
second	Tenebrionidae	Blindus strigosus	0	11	7	10	1	0	2	2	3	4	3	0	0	0	0	0	0	0	7	0	1	0	0	1	0	1	0	0	0	0	0	6	1	0	0	3	3	1	3	1	1	0	0	1	32	3	0
second	Tenebrionidae	Ceropria 1	0	0	0	0	0	0	0	0	0	0	0	0	0	0	0	0	0	0	0	0	0	0	0	0	0	0	0	0	0	0	0	0	0	0	0	0	0	0	0	0	0	0	0	0	0	0	0
second	Tenebrionidae	Ceropria induta	0	0	0	0	0	0	0	0	0	0	0	0	0	0	0	0	0	0	0	0	0	0	0	0	0	0	0	0	0	0	0	0	0	0	0	0	0	0	0	0	0	0	0	0	0	0	0
second	Tenebrionidae	Dicraeosis bacillus	0	0	0	0	0	0	0	0	0	0	0	0	0	0	0	0	0	0	0	0	0	0	0	0	0	0	0	0	0	0	0	0	0	0	0	0	0	0	0	0	0	0	0	0	0	0	0
second	Tenebrionidae	Hymenalia rufipennis	0	0	0	0	0	0	0	0	0	0	0	0	0	0	0	0	0	0	0	0	0	0	0	0	0	0	0	0	0	0	0	0	0	0	0	0	0	0	0	0	0	0	0	0	0	0	0
second	Tenebrionidae	Laena chejuana	0	0	0	0	0	0	0	0	0	0	0	0	0	0	0	0	0	0	0	0	0	0	0	0	0	0	0	0	0	0	0	0	0	0	0	0	0	0	0	0	0	0	0	0	0	0	0
second	Tenebrionidae	Leiochrodes sp.1	0	0	0	0	0	0	0	0	0	0	0	0	0	0	0	0	0	0	0	0	0	0	0	0	0	0	0	0	0	0	0	0	0	0	0	0	0	0	0	0	0	0	0	0	0	0	0
second	Tenebrionidae	Misolampidius tentyriodes	0	3	0	0	1	0	0	0	1	0	0	2	0	0	0	1	2	0	0	0	2	1	0	15	0	3	0	1	0	0	0	0	4	4	0	0	0	0	0	0	0	0	0	2	1	0	1
second	Tenebrionidae	Platydema kurama	0	0	0	0	0	0	0	0	0	0	0	0	0	0	0	0	0	0	0	0	0	0	0	0	0	0	0	0	0	0	0	0	0	0	0	0	0	0	0	0	0	0	0	0	0	0	0
second	Tenebrionidae	Plesiophthalmus davidis	0	0	0	0	0	0	0	0	0	0	0	0	0	0	0	0	0	0	3	0	0	0	0	0	0	0	0	0	0	0	0	0	0	0	0	0	0	0	0	0	0	0	0	1	3	0	0
second	Tenebrionidae	Stenophanes mesostena	0	0	0	0	0	0	0	0	0	1	0	0	0	0	0	0	0	0	0	0	0	0	1	0	0	0	0	0	0	0	0	0	0	0	0	0	0	0	0	0	0	0	0	0	0	0	0
second	Tenebrionidae	Strongylium cultellatum	0	0	0	0	0	0	0	0	0	0	0	0	0	0	0	0	0	0	0	0	0	0	0	0	0	0	0	0	0	0	0	0	0	0	0	0	0	0	0	0	0	0	0	0	0	0	0
second	Tenebrionidae	Tarpela 1	0	0	0	0	0	0	0	0	0	0	0	0	0	0	0	0	0	0	0	0	0	0	0	0	0	0	0	0	0	0	0	0	0	0	0	0	0	0	0	0	0	0	0	0	0	0	0
second	Tenebrionidae	Tarpela 2	0	0	0	0	0	0	0	0	0	0	0	0	0	0	0	0	0	0	0	0	0	0	0	0	0	0	0	0	0	0	0	0	0	0	0	0	0	0	0	0	0	0	0	0	0	0	0
second	Tenebrionidae	Tenebrionidae	0	0	0	0	0	0	0	0	0	0	0	0	0	0	0	0	0	0	0	0	0	0	0	0	0	0	0	0	0	0	0	0	0	0	0	0	0	0	0	0	0	0	0	0	1	0	0
second	Tenebrionidae	Tenebrionidae 2	0	0	0	0	0	0	0	0	0	0	0	0	0	0	0	0	0	0	0	0	0	0	0	0	0	0	0	0	0	0	0	0	0	0	0	0	0	0	0	0	0	0	0	0	0	0	0
second	Tenebrionidae	Tenebrionidae A1	0	0	0	0	0	0	0	0	0	0	0	0	0	0	0	0	0	0	0	0	0	0	0	0	0	0	0	0	0	0	0	0	0	0	0	0	0	0	0	0	0	0	0	0	0	0	0
second	Tenebrionidae	Tenebrionidae A2	0	0	0	0	0	0	0	0	0	0	0	0	0	0	0	0	0	0	0	0	1	0	0	0	0	0	0	0	0	0	0	0	0	0	0	0	0	0	0	0	0	0	0	0	0	0	0
second	Tenebrionidae	Tenebrionidae sp.1	0	0	0	0	0	0	0	0	0	0	0	0	0	0	0	0	0	0	0	0	0	0	0	0	0	0	0	0	0	0	0	0	0	0	0	0	0	0	0	0	0	0	0	1	0	0	0
second	Tenebrionidae	Tenebrionidae? 1	0	0	0	0	0	0	0	0	0	0	0	0	0	0	0	0	0	0	0	0	0	0	0	0	0	0	0	0	0	0	0	0	0	0	0	0	0	0	0	0	0	0	0	0	0	0	0
second	Tenebrionidae	Uloma bonzica	0	0	0	0	0	0	0	0	0	0	0	0	0	0	0	0	0	0	0	0	0	0	0	0	0	0	0	0	0	0	0	0	0	0	0	0	0	0	0	0	0	0	0	0	0	0	0
second	Tenebrionidae	Uloma latimanus	0	0	0	0	0	0	0	0	0	0	0	0	0	0	0	0	0	0	1	2	0	0	1	0	0	0	0	0	1	1	0	0	0	0	0	0	0	0	0	1	0	0	0	0	0	0	0
second	Tenebrionidae	Xanthalia 1	0	0	0	0	0	0	0	0	0	0	0	0	0	0	0	0	0	0	0	0	0	0	0	0	0	0	0	0	0	0	0	0	0	0	0	0	0	0	0	0	0	0	0	0	0	0	0
second	Tenebrionidae	Xanthalia sp.1	0	0	0	0	0	0	0	0	0	0	0	0	0	0	0	0	0	0	0	0	0	0	0	0	0	0	0	0	0	0	0	0	0	0	0	0	0	0	0	0	0	0	0	0	0	0	0
second	Tetratomidae	Abstrulia 1	0	0	0	0	0	0	0	0	0	0	0	0	0	0	0	0	0	0	0	0	0	0	0	0	0	0	0	0	0	0	0	0	0	0	0	0	0	0	0	0	0	0	0	0	0	0	0
second	Tetratomidae	Holostrophus orientalis	0	0	0	0	0	0	0	0	0	0	0	0	0	0	0	0	0	0	0	0	0	0	0	0	0	0	0	0	0	0	0	0	0	0	0	0	0	0	0	0	0	0	0	0	0	0	0
second	Tetratomidae	Tetratomidae 1	0	0	0	0	0	0	0	0	0	0	0	0	0	0	0	0	0	0	0	0	0	0	0	0	0	0	0	0	0	0	0	0	0	0	0	0	0	0	0	0	0	0	0	0	0	0	0
second	Tetratomidae	Tetratomidae 3	0	0	0	0	0	0	0	0	0	0	0	0	0	0	0	0	0	0	0	0	0	0	0	0	0	0	0	0	0	0	0	0	0	0	0	0	0	0	0	0	0	0	0	0	0	0	0
second	Tetratomidae	Tetratomidae 4	0	0	0	0	0	0	0	0	0	0	0	0	0	0	0	0	0	0	0	0	0	0	0	0	0	0	0	0	0	0	0	0	0	0	0	0	0	0	0	0	0	0	0	0	0	0	0
second	Throscidae	Throscidae	0	0	0	0	0	0	0	0	0	0	0	0	0	0	0	0	0	0	0	0	0	0	0	0	0	0	0	0	0	0	0	0	0	0	0	0	0	0	0	0	0	0	0	0	0	0	0
second	Throscidae	Trixagus dermestoides	0	0	0	0	0	0	0	0	0	0	0	0	0	0	0	0	0	0	0	0	0	0	0	3	0	0	0	0	0	0	0	0	0	0	0	0	0	0	0	0	0	0	0	0	0	0	0
second	Throscidae	Trixagus sp.1	0	0	6	0	1	0	0	2	0	3	1	0	0	0	0	0	0	0	0	0	0	0	2	0	0	1	0	0	0	0	0	1	0	0	0	0	0	0	0	0	0	0	0	0	3	6	2
second	Trogidae	Trox 1	0	0	0	0	0	0	0	0	0	0	0	0	0	0	0	0	0	0	0	0	0	0	0	0	0	0	0	0	0	0	0	0	0	0	0	0	0	0	0	0	0	0	0	0	0	0	0
second	Trogidae	Trox koreanus	0	0	0	0	0	0	0	0	0	0	0	0	0	0	0	0	0	0	0	0	0	0	0	0	0	0	0	0	0	0	0	0	0	0	0	0	0	0	0	0	0	0	0	0	0	0	0
second	Unidentified	Coleoptera	2	0	0	1	1	0	5	1	0	0	0	0	0	0	0	0	0	0	0	0	0	0	0	0	0	0	0	3	0	0	0	0	0	0	0	0	2	0	0	0	0	0	0	1	0	0	0
second	Unidentified	Coleoptera ANO1	0	0	0	0	0	0	0	0	0	0	0	0	0	0	0	0	0	0	0	0	0	0	0	0	0	0	0	0	0	0	0	0	0	0	0	0	0	0	0	0	0	0	0	0	0	0	0
second	Unidentified	Coleoptera ANO2	0	0	0	0	0	0	0	0	0	0	0	0	0	0	0	0	0	0	0	0	0	0	0	0	0	0	0	0	0	0	0	0	0	0	0	0	0	0	0	0	0	0	0	0	0	0	0
second	Unidentified	Coleoptera APH1	0	0	0	0	0	0	0	0	0	0	0	0	0	0	0	0	0	0	0	0	0	0	0	0	0	0	0	0	0	0	0	0	0	0	0	0	0	0	0	0	0	0	0	0	0	0	0
second	Unidentified	Coleoptera CAN1	0	0	0	0	0	0	0	0	0	0	0	0	0	0	0	0	0	0	0	0	0	0	0	0	0	0	0	0	0	0	0	0	0	0	0	0	0	0	0	0	0	0	0	0	0	0	0
second	Unidentified	Coleoptera CHR1	0	0	0	0	0	0	0	0	0	0	0	0	0	0	0	0	0	0	0	0	0	0	0	0	0	0	0	0	0	0	0	0	0	0	0	0	0	0	0	0	0	0	0	0	0	0	0
second	Unidentified	Coleoptera COC1	0	0	0	0	0	0	0	0	0	0	0	0	0	0	0	0	0	0	0	0	0	0	0	0	0	0	0	0	0	0	0	0	0	0	0	0	0	0	0	0	0	0	0	0	0	0	0
second	Unidentified	Coleoptera COC2	0	0	0	0	0	0	1	0	0	0	0	0	0	0	0	0	0	0	0	0	0	0	0	0	0	0	0	0	0	0	0	0	0	0	0	0	0	0	0	0	0	0	0	0	0	0	0
second	Unidentified	Coleoptera CRY1	0	0	0	0	0	0	0	0	0	0	0	0	0	0	0	0	0	0	0	0	0	0	0	0	0	0	0	0	0	0	0	0	0	0	0	0	0	0	0	0	0	0	0	0	0	0	0
second	Unidentified	Coleoptera CRY2	0	0	0	0	0	0	0	0	0	0	0	0	0	0	0	0	0	0	0	0	0	0	0	0	0	0	0	0	0	0	0	0	0	0	0	0	0	0	0	0	0	0	0	0	0	0	0
second	Unidentified	Coleoptera CRY3	0	0	0	0	0	0	0	0	0	0	0	0	0	0	0	0	0	0	0	0	0	0	0	0	0	0	0	0	0	0	0	0	0	0	0	0	0	0	0	0	0	0	0	0	0	0	0
second	Unidentified	Coleoptera CRY4	0	0	0	0	0	0	0	0	0	0	0	0	0	0	0	0	0	0	0	0	0	0	0	0	0	0	0	0	0	0	0	0	0	0	0	0	0	0	0	0	0	0	0	0	0	0	0
second	Unidentified	Coleoptera CRY5	0	0	0	0	0	0	0	0	0	0	0	0	0	0	0	0	0	0	0	0	0	0	0	0	0	0	0	0	0	0	0	0	0	0	0	0	0	0	0	0	0	0	0	0	0	0	0
second	Unidentified	Coleoptera LEI a1	0	0	0	0	0	0	0	0	0	0	0	0	1	0	0	0	0	0	0	0	0	0	0	0	0	0	0	0	0	0	0	0	0	0	0	0	0	0	0	0	0	0	0	0	0	0	0
second	Unidentified	Coleoptera LEI1	0	0	0	0	0	0	0	0	0	0	0	0	0	0	0	0	0	0	0	0	0	0	0	0	0	0	0	0	0	0	0	0	0	0	0	0	0	0	0	0	0	0	0	0	0	0	0
second	Unidentified	Coleoptera LEI2	0	0	0	0	0	0	0	0	0	0	0	0	0	0	0	0	0	0	0	0	0	0	0	0	0	0	0	0	0	0	0	0	0	0	0	0	0	0	0	0	0	0	0	0	0	0	0
second	Unidentified	Coleoptera ltb1	0	0	0	0	0	0	0	0	0	0	0	0	0	0	0	0	0	0	0	0	0	0	0	0	0	0	1	0	0	0	0	0	0	0	0	0	0	0	0	0	0	0	0	0	0	0	0
second	Unidentified	Coleoptera ltd1	0	0	0	0	0	0	0	0	0	0	0	0	0	0	0	0	0	0	0	0	0	0	0	0	0	0	0	0	0	0	0	0	0	0	0	0	0	0	0	0	0	0	0	0	0	0	0
second	Unidentified	Coleoptera MEL1	0	0	0	0	0	0	0	0	0	0	0	0	0	0	0	0	0	0	0	0	0	0	0	0	0	0	0	0	0	0	0	0	0	0	0	0	0	0	0	0	0	0	0	0	0	0	0
second	Unidentified	Coleoptera MEL2	0	0	0	0	0	0	0	0	0	0	0	0	0	0	0	0	0	0	0	0	0	0	0	0	0	0	0	0	0	0	0	0	0	0	0	0	0	0	0	0	0	0	0	0	0	0	0
second	Unidentified	Coleoptera MEL3	0	0	0	0	0	0	0	0	0	0	0	0	0	0	0	0	0	0	0	0	0	0	0	0	0	0	0	0	0	0	0	0	0	0	0	0	0	0	0	0	0	0	0	0	0	0	0
second	Unidentified	Coleoptera MEL4	0	0	0	0	0	0	0	0	0	0	0	0	0	0	0	0	0	0	0	0	0	0	0	0	0	0	0	0	0	0	0	0	0	0	0	0	0	0	0	0	0	0	0	0	0	0	0
second	Unidentified	Coleoptera MEL5	0	0	0	0	0	0	0	0	0	0	0	0	0	0	0	0	0	0	0	0	0	0	0	0	0	0	0	0	0	0	0	0	0	0	0	0	0	0	0	0	0	0	0	0	0	0	0
second	Unidentified	Coleoptera mtb2	0	0	0	0	0	0	0	0	0	0	0	0	0	0	0	0	0	0	0	0	0	0	0	0	0	0	0	0	0	0	0	0	0	0	0	0	0	0	0	0	0	0	0	0	0	0	0
second	Unidentified	Coleoptera mtb3	0	0	0	0	0	0	0	0	0	0	0	0	0	0	0	0	0	0	0	0	0	0	0	0	0	0	0	0	0	0	0	0	0	0	0	0	0	0	0	0	0	0	0	0	0	0	0
second	Unidentified	Coleoptera mtd1	0	0	0	0	0	0	0	0	0	0	0	0	0	0	0	0	0	0	0	0	0	0	0	0	0	0	0	0	0	0	0	0	0	0	0	0	0	0	0	0	0	0	0	0	0	0	0
second	Unidentified	Coleoptera mty1	0	0	0	0	0	0	0	0	0	0	0	0	0	0	0	0	0	0	0	0	0	0	0	0	0	0	0	0	0	0	0	0	0	0	0	0	0	0	0	0	0	0	0	0	0	0	0
second	Unidentified	Coleoptera PTI1	0	0	0	0	0	0	0	0	0	0	0	0	0	0	0	0	0	0	0	0	0	0	0	0	0	0	0	0	0	0	0	0	0	0	0	0	0	0	0	0	0	0	0	0	0	0	1
second	Unidentified	Coleoptera SIL2	0	0	0	0	0	0	0	0	0	0	0	0	0	0	0	0	0	0	0	0	0	0	0	0	0	0	0	0	0	0	0	0	0	0	0	0	0	0	0	0	0	0	0	0	0	0	0
second	Unidentified	Coleoptera SPH1	0	0	0	0	0	0	0	0	0	0	0	0	0	0	0	0	0	0	0	0	0	0	0	0	0	0	0	0	0	0	0	0	0	0	0	0	0	0	0	0	0	0	0	0	0	0	0
second	Unidentified	Coleoptera spp.	0	0	1	0	0	0	0	0	0	0	0	0	0	0	0	0	0	0	0	0	0	0	0	0	0	0	0	0	0	0	0	0	0	0	0	0	0	0	0	0	0	0	0	0	0	0	0
second	Unidentified	Coleoptera STA a1	0	0	0	0	0	0	0	0	0	0	0	0	0	0	0	0	0	0	0	0	2	0	0	0	0	0	0	0	0	0	0	0	0	0	0	0	0	0	0	0	0	0	0	0	0	0	0
second	Unidentified	Coleoptera STA1	0	0	0	0	0	0	0	0	0	0	0	0	0	0	0	0	0	0	0	0	0	0	0	0	0	0	1	0	0	0	0	0	0	0	0	0	0	0	0	0	0	0	0	0	0	0	0
second	Unidentified	Coleoptera STA3	0	0	0	0	0	0	0	0	0	0	0	0	0	0	0	0	0	0	0	0	0	0	0	0	0	0	0	0	0	0	0	0	0	0	0	0	0	0	0	0	0	0	0	0	0	0	0
second	Unidentified	Coleoptera stb1	0	0	0	0	0	0	0	0	0	0	0	0	0	0	0	0	0	0	0	0	0	0	0	0	0	0	0	0	0	0	0	0	0	0	0	0	0	0	0	0	0	0	0	0	0	0	0
second	Unidentified	Coleoptera stb2	0	0	0	0	0	0	0	0	0	0	0	0	0	0	0	0	0	0	0	0	0	0	0	0	0	0	0	0	0	0	0	0	0	0	0	0	0	0	0	0	0	0	0	0	0	0	0
second	Unidentified	Coleoptera std1	0	0	0	0	0	0	0	0	0	0	0	0	0	0	0	0	0	0	0	0	0	0	0	0	0	0	0	0	0	0	0	0	0	0	0	0	0	0	0	0	0	0	0	0	0	0	0
second	Unidentified	Coleoptera sto1	0	0	0	0	0	0	0	0	0	0	0	0	0	0	0	0	0	0	0	0	0	0	0	0	0	0	0	0	0	0	0	0	0	0	0	0	0	0	0	0	0	0	0	0	0	0	0
second	Unidentified	Coleoptera sto2	0	0	0	0	0	0	0	0	0	0	0	0	0	0	0	0	0	0	0	0	0	0	0	0	0	0	0	0	0	0	0	0	0	0	0	0	0	0	0	0	0	0	0	0	0	0	0
second	Unidentified	Coleoptera sty1	0	0	0	0	0	0	0	0	0	0	0	0	0	0	0	0	0	0	0	0	0	0	0	0	0	0	0	0	0	0	0	0	0	0	0	0	0	0	0	0	0	0	0	0	0	0	0
second	Unidentified	Coleoptera ZOP1	0	0	0	0	0	0	0	0	0	0	0	0	0	0	0	0	0	0	0	0	0	0	0	0	1	0	0	0	0	0	0	0	0	0	0	0	0	0	0	0	0	0	0	0	0	0	0
second	Unidentified	Leiodidae? A1	0	0	1	0	0	0	0	0	0	0	0	0	0	0	0	0	0	0	0	0	0	0	0	0	0	0	0	0	0	0	0	0	0	0	0	0	0	0	0	0	0	0	0	0	0	0	0
second	Unidentified	Leiodidae? A2	0	0	0	0	0	0	0	1	0	0	0	0	0	0	0	0	0	0	0	0	0	0	0	0	0	0	0	0	0	0	0	0	0	0	0	0	0	0	0	0	0	0	0	0	0	0	0
second	Zopheridae	Usechus chujoi	0	0	0	0	0	0	0	0	0	0	0	0	0	0	0	0	0	0	0	0	0	0	0	0	0	0	0	0	0	0	0	0	0	0	0	0	0	0	0	0	0	0	0	0	0	0	0
[truncated: 226 more columns]

## Sheet: Table S6
			First survey (2007-2009)			Second survey (2017-2019)
Family	Species1	Species2	Ab	MeanAb	Oc	Ab	MeanAb	Oc	TotalAb
Tetratomidae	Abstrulia 1					9	1.5	6	9
Curculionidae	Acallinus 2					1	1	1	1
Curculionidae	Acallinus tuberculatus	Acallinus tuberculatus Morimoto, 1962	2	2	1	9	2.25	4	11
Curculionidae	Acallinus? 1					1	1	1	1
Cerambycidae	Acalolepta fraudatrix	Acalolepta fraudatrix (Bates, 1873)	1	1	1	2	1	2	3
Curculionidae	Acicnemis shibatai	Acicnemis shibatai Voss, 1971				1	1	1	1
Carabidae	Acoptolabrus mirabilissimus	Acoptolabrus mirabilissimus (Imura, 1989)				21	10.5	2	21
Staphylinidae	Acrotona sp. 1		2	1	2				2
Staphylinidae	Acrotona sp. 2		2	2	1				2
Staphylinidae	Acrotona sp. 3		1	1	1				1
Carabidae	Acuppalpus inornatus	Acuppalpus inornatus Bates, 1873				2	2	1	2
Aderidae	Aderidae 1					11	1.57143	7	11
Aderidae	Aderidae sp.1		1	1	1	5	1.66667	3	6
Melolonthidae	Adoretus hirsutus	Adoretus hirsutus Ohaus, 1914	2	1	2				2
Melolonthidae	Adoretus tenuimaculatus	Adoretus tenuimaculatus Waterhouse, 1875	5	1	5	1	1	1	6
Nitidulidae	Aethina 1					1	1	1	1
Nitidulidae	Aethina inconspicua	Aethina inconspicua Nakane, 1967	4	1.33333	3				4
Leiodidae	Agathidium 1					2	2	1	2
Leiodidae	Agathidium 2					16	1.23077	13	16
Leiodidae	Agathidium 2-1					2	1	2	2
Leiodidae	Agathidium sp.1					47	2.13636	22	47
Leiodidae	Agathidium? 1					7	7	1	7
Leiodidae	Agathidium? 2					1	1	1	1
Leiodidae	Agathidium? 3					5	2.5	2	5
Staphylinidae	Agelosus weisei(노랑털검정반날개)	Agelosus weisei (Harold, 1877)	87	2.28947	38	66	2.12903	31	153
Buprestidae	Agrilus 1					1	1	1	1
Elateridae	Agrypnus argillaceus	Agrypnus argillaceus (Solsky, 1871)	2	1	2	4	1	4	6
Elateridae	Agrypnus binodulus	Agrypnus binodulus Kishii, 1961	20	1.33333	15	22	1.83333	12	42
Staphylinidae	Aleochara curtula	Aleochara curtula (Goeze, 1777)	25	4.16667	6	1301	17.1184	76	1326
Staphylinidae	Aleochara sp.2					2	1	2	2
Staphylinidae	Aleocharinae 1					95	95	1	95
Staphylinidae	Aleocharinae 2					50	50	1	50
Staphylinidae	Aleocharinae 3					2	2	1	2
Staphylinidae	Aleocharinae 4					22	11	2	22
Staphylinidae	Aleocharinae 5					1	1	1	1
Staphylinidae	Aleocharinae 6					1	1	1	1
Staphylinidae	Aleocharinae 7					2	2	1	2
Staphylinidae	Aleocharinae 8					1	1	1	1
Staphylinidae	Aleocharinae sp.		38	2.53333	15				38
Staphylinidae	Aleocharinae sp. 3		1	1	1				1
Staphylinidae	Aleocharinae sp. 4		20	5	4				20
Staphylinidae	Aleocharinae sp. 5		15	1.5	10				15
Staphylinidae	Algon 1					2	1	2	2
Staphylinidae	Algon 2					1	1	1	1
Staphylinidae	Algon sp.1					1	1	1	1
Staphylinidae	Algon spaericollis	Algon spaericollis Schillhammer, 2006	64	1.72973	37	8	2.66667	3	72
Tenebrionidae	Allecula tenuis?	Allecula tenuis?				26	1.52941	17	26
Tenebrionidae	Allecula? 1					22	1.46667	15	22
Chrysomelidae	Altica sp. 1		5	2.5	2				5
Chrysomelidae	Altica? 1					7	1.16667	6	7
Carabidae	Amara (Amara) congrua	Amara (Amara) congrua Morawitz, 1862	7	1.4	5				7
Carabidae	Amara (Amara) ussuriensis	Amara (Amara) ussuriensis Lutshnik, 1935	22	1.83333	12	14	2	7	36
Carabidae	Amara 5					7	7	1	7
Carabidae	Amara hiogogensis?					2	1	2	2
Scolytidae	Ambrosiodmus 2					3	1.5	2	3
Scolytidae	Ambrosiodmus rubricollis	Ambrosiodmus rubricollis (Eichhoff, 1876)				6	1.2	5	6
Elateridae	Ampedus sp.1		3	1.5	2				3
Tenebrionidae	Anaedius mroczkowskii	Anaedus mroczkowskii Kaszab, 1968	210	3.68421	57	154	2.40625	64	364
Scraptiidae	Anaspis sp.1					1	1	1	1
Cerambycidae	Anastrangalia seguensi	Anastrangalia seguensi (Reitter, 1898)	1	1	1				1
Carabidae	Anisodactylus (Anisodactylus) tricuspidatus	Anisodactylus (Anisodactylus) tricuspidatus Morawitz, 1863	10	1.25	8				10
Leiodidae	Anisotoma 1					1	1	1	1
Leiodidae	Anisotoma sp.2					1	1	1	1
Nitidulidae	Anisotoma? 1					3	1.5	2	3
Leiodidae	Anistoma? 1					2	1	2	2
Anobiidae	Anobiidae? 1					1	1	1	1
Anobiidae	Anobiidae? 2					1	1	1	1
Carabidae	Anomotarsus stigmula	Anomotarsus stigmula (Chaudoir, 1852)	4	1	4	46	1.27778	36	50
Curculionidae	Anosimus decoratus	Anosimus decoratus Roelofs, 1873	13	1.18182	11				13
Staphylinidae	Anotylus lewisius	Anotylus lewisius (Sharp, 1874)	309	12.875	24				309
Staphylinidae	Anotylus sp.1		374	25.5	23	1348	13.7551	98	1722
Staphylinidae	Anotylus sp.2					21	1.5	14	21
Staphylinidae	Anotylus sp.6					40	20	2	40
Buprestidae	Anthaxia proteus	Anthaxia proteus Saunders, 1873				2	1	2	2
Anthicidae	Anthelephila bramina coiffaiti					27	6.75	4	27
Anthicidae	Anthelephila imperatrix	Anthelephila imperatrix La Fert-Snectre, 1849				2	1	2	2
Anthicidae	Anthicomorphus niponicus	Anthicomorphus niponicus Lewis, 1895	1	1	1	3	1	3	4
Curculionidae	Anthinobaris dispilota	Anthinobaris dispilota (Solsky, 1870)	3	1	3	7	1.75	4	10
Curculionidae	Anthonomus phyllocola	Anthonomus phyllocola (Herbst, 1795)	2	2	1				2
Anthribidae	Anthribidae 2					1	1	1	1
Anthribidae	Aphanlimia debilis					1	1	1	1
Discolomidae	Aphanocephalus hemisphaericus	Aphanocephalus hemisphaericus Wollaston, 1873	1	1	1	82	2.73333	30	83
Aphodiidae	Aphodius rufipes	Aphodius rufipes (Linnaeus, 1758)	1	1	1				1
Aphodiidae	Aphodius superatratus	Aphodius superatratus Nomura & Nakane, 1951				1	1	1	1
Chrysomelidae	Aphthona 1					22	11	2	22
Chrysomelidae	Aphthona 5					5	2.5	2	5
Chrysomelidae	Aphthona 8					10	1.66667	6	10
Chrysomelidae	Aphthona chinchihi	Aphthona chinchihi Chen, 1939				1	1	1	1
Chrysomelidae	Aphthona sp.2		3	1	3	12	1.2	10	15
Chrysomelidae	Aphthona sp.3		2	2	1				2
Chrysomelidae	Aphthona sp.4					4	4	1	4
Chrysomelidae	Aphthona sp.5					1	1	1	1
Chrysomelidae	Aphthona strigosa	Aphthona strigosa Baly, 1874	1	1	1				1
Chrysomelidae	Aphthona? 1					4	1.33333	3	4
Apionidae	Apion violaceum	Apion violaceum Kirby, 1808				2	2	1	2
Melolonthidae	Apogonia cribricollis	Apogonia cribricollis Burmeister, 1855				8	1.6	5	8
Melolonthidae	Apogonia cupreoviridis	Apogonia cupreoviridis Kolbe, 1886	12	1.33333	9				12
Curculionidae	Archarius 1					2	2	1	2
Curculionidae	Archarius pictus	Archarius pictus (Roelofs, 1874)				6	1	6	6
Chrysomelidae	Argopus sp.1		1	1	1	1	1	1	2
Cerambycidae	Asemum striatum	Asemum striatum (Linnaeus, 1758)	1	1	1				1
Cantharidae	Asiopodabrus circumangulatus	Asiopodabrus circumangulatus (Kang & Kim, 2000)				8	1.6	5	8
Cantharidae	Asiopodabrus fragiliformis	Asiopodabrus fragiliformis (Kang & Kim, 2000)	3	1.5	2	10	1.42857	7	13
Curculionidae	Asphalmus 1					1	1	1	1
Curculionidae	Asphalmus 2					1	1	1	1
Curculionidae	Asphalmus 3					1	1	1	1
Curculionidae	Asphalmus 4					4	1.33333	3	4
Curculionidae	Asphalmus japonicus	Asphalmus japonicus Sharp, 1896	176	2.83871	62	482	6.34211	76	658
Sphinidae	Aspidiphorus 2					3	1.5	2	3
Sphinidae	Aspidiphorus 4					4	1.33333	3	4
Sphinidae	Aspidiphorus japonicus	Aspidiphorus japonicus Reitter, 1879				28	1.75	16	28
Sphinidae	Aspidiphorus sakaii	Aspidiphorus sakaii Sasaji, 1993				7	1.16667	6	7
Staphylinidae	Atheta (Dimetrota) weisei	Atheta (Dimetrota) weisei Bernhauer, 1907	374	6.67857	56	1058	7.3986	143	1432
Staphylinidae	Atheta (Microdora) sp. 1		4	1.33333	3				4
Staphylinidae	Atheta (Microdora) sp. 2		1	1	1				1
Staphylinidae	Atheta (Microdora) sp. 3		5	1.25	4				5
Staphylinidae	Atheta (Microdora) sp. 5		2	1	2				2
Staphylinidae	Atheta (Microdora) spp. 1		14	1.75	8				14
Staphylinidae	Atheta (Microdota) sp.		8	2	4				8
Staphylinidae	Atheta (Microdota) sp.4					1985	9.58937	207	1985
Staphylinidae	Atheta 2-1					3	1	3	3
Staphylinidae	Atheta 2-2					11	1.57143	7	11
Staphylinidae	Atheta 6					106	4.07692	26	106
Staphylinidae	Atheta 7					63	9	7	63
Staphylinidae	Atheta 7-1					1	1	1	1
Staphylinidae	Atheta 7-2					35	11.6667	3	35
Staphylinidae	Atheta A3					2	2	1	2
Staphylinidae	Atheta sp.		76	4.47059	17				76
Merylidae	Attalus elongatulus	Attalus elongatulus Lewis, 1895				3	1.5	2	3
Attelabidae	Attelabus mutus	Attelabus mutus Faust, 1890	2	1	2				2
Staphylinidae	Aulacocypus parvulus	Aulacocypus parvulus (Sharp, 1874)	872	7.26667	120	572	5.60784	102	1444
Rhynchitidae	Auletobius 1					1	1	1	1
Carabidae	Aulonocarabus (Adelocarabus) seishinensis seishinensis	Aulonocarabus (Adelocarabus) seishinensis seunglaki (Kwon et Lee, 1984)	22	3.14286	7				22
Carabidae	Aulonocarabus koreanus	Aulonocarabus koreanus (Ishikawa & Kim, 1985)	25	2.27273	11	8	1.6	5	33
Carabidae	Aulonocarabus semiopacus	Aulonocarabus semiopacus (Reitter, 1895)	342	9.5	36	544	9.54386	57	886
Chrysomelidae	Batophila acutangula	Batophila acutangula Heikertinger, 1921	3	1.5	2				3
Carabidae	Bembidion scopulinum	Bembidion scopulinum (Kirby, 1837)				1	1	1	1
Lycidae	Benibotarus spinicoxis	Benibotarus spinicoxis (Kiesenwetter, 1874)	4	1.33333	3	4	1	4	8
Biphyllidae	Biphyllus 2					1	1	1	1
Biphyllidae	Biphyllus rufopictus?					1	1	1	1
Biphyllidae	Biphyllus sp.1					1	1	1	1
Tenebrionidae	Blindus strigosus	Blindus strigosus (Faldermann, 1835)	33	1.83333	18	393	5.53521	71	426
Curculionidae	Blosyrus 1					1	1	1	1
Geotrupidae	Bolbelasmus coreanus	Bolbelasmus coreanus (Kolbe, 1886)	7	1.16667	6	3	1	3	10
Staphylinidae	Bolitobius setiger	Bolitobius setiger (Sharp, 1874)	4	1.33333	3				4
Staphylinidae	Bolitobius sp. 1		7	1.75	4				7
Staphylinidae	Bolitobius sp. 2		1	1	1				1
Staphylinidae	Bolitobius sp. 3		1	1	1				1
Staphylinidae	Bolitobius sp. 4		1	1	1				1
Staphylinidae	Bositrodes 1					40	1.73913	23	40
Carabidae	Brachinus scotomedes	Brachinus scotomedes Redtenbacher, 1867	3	1	3	12	1.09091	11	15
Carabidae	Brachinus stenoderus	Brachinus stenoderus Redtenbacher, 1868	81	20.25	4	12	1.5	8	93
Melolonthidae	Brahmina heydeni	Brahmina heydeni Brenske, 1892				4	1	4	4
Melolonthidae	Bromius obscurus	Bromius obscurus (Linnaeus, 1758)	1	1	1				1
Staphylinidae	Bryaxis 1					3	1	3	3
Staphylinidae	Bryaxis? 1					2	1	2	2
Byturidae	Byturus tomentosus	Byturus tomentosus (De Geer, 1774)	1	1	1				1
Scarabaeidae	Caccobius christophi	Caccobius christophi Harold, 1879				33	4.71429	7	33
Ptinidae	Caenocara 1					2	1	2	2
Ptinidae	Caenocara sp.1					15	1.25	12	15
Carabidae	Calosoma spp.		120	3.35573	70	19	6.33333	6	139
Coccinellidae	Calvia muiri	Calvia muiri (Timberlake, 1943)				2	1	2	2
Coccinellidae	Calvia sp.1					2	1	2	2
Cantharidae	Cantharidae 3					1	1	1	1
Cantharidae	Cantharidae 4					1	1	1	1
Cantharidae	Cantharidae A					4	4	1	4
Carabidae	Carabidae A					654	43.6	15	654
Carabidae	Carabidae CaM21					2	1	2	2
Carabidae	Carabidae CaS27					2	1	2	2
Carabidae	Carabidae CaS9					1	1	1	1
Curculionidae	Carcilia tenuistriata	Carcilia tenuistriata Heller, 1941	1	1	1				1
Histeridae	Carcinops pumilio	Carcinops pumilio (Erichson, 1834)	1	1	1				1
Elateridae	Cardiophorus sp.1					18	1.2	15	18
Cerambycidae	Carilia virginea	Carilia virginea (Linnaeus, 1758)				1	1	1	1
Nitidulidae	Carpophilus chalybeus	Carpophilus chalybeus Murray, 1864				2	1	2	2
Chrysomelidae	Cassida (Cassiduella) velaris	Cassida (Cassiduella) velaris Weise, 1896	1	1	1				1
Chrysomelidae	Cassida velaris	Cassida velaris Weise, 1896				1	1	1	1
Curculionidae	Catapionus viridimetallicus	Catapionus viridimetallicus (Motschulsky, 1860)	6	3	2	2	1	2	8
Leiodidae	Catopodes 1					2	1	2	2
Leiodidae	Catopodes 4					2	1	2	2
Leiodidae	Catopodes 5					20	4	5	20
Leiodidae	Catopodes fuscifrons	Catopodes fuscifrons (Kraatz, 1887)	2	1	2	44	6.28571	7	46
Leiodidae	Catops 1					245	5.56818	44	245
Leiodidae	Catops 2					42	3.5	12	42
Leiodidae	Catops 5					7	1.75	4	7
Leiodidae	Catops 5-1					3	1.5	2	3
Leiodidae	Catops spp.		130	4.0625	32				130
Hydrophilidae	Celenis? 1					3	3	1	3
Cephaloidae	Cephaloon pallens	Cephaloon pallens (Motschulsky, 1860)	2	1	2				2
Cerambycidae	Cerambycidae 1					1	1	1	1
Cerambycidae	Cerambycidae 2					5	1.66667	3	5
Cerambycidae	Cerambycidae 4					1	1	1	1
Cerambycidae	Cerambycidae A					1	1	1	1
Hydrophilidae	Cercyon sp.1		186	2.61972	71	107	2.74359	39	293
Lagriidae	Cerogria janthinipennis	Cerogria janthinipennis (Fairmaire, 1886)	2	1	2	3	1	3	5
Tenebrionidae	Ceropria 1					2	1	2	2
Tenebrionidae	Ceropria induta	Ceropria induta (Wiedemann, 1819)				1	1	1	1
Cetoniidae	Cetoniidae 1					1	1	1	1
Cetoniidae	Cetoniidae A					8	4	2	8
Elateridae	Chiagosinus vittiger	Chiagosinus vittiger (Heyden, 1887)	1	1	1	2	1	2	3
Coccinellidae	Chilocorus kuwanae	Chilocorus kuwanae Silvestri, 1909				3	1	3	3
Carabidae	Chlaenius (Callistoides) deliciolus	Chlaenius (Callistoides) deliciolus Bates, 1873	1	1	1				1
Carabidae	Chlaenius (Chlaeniellus) ocreatus	Chlaenius (Achlaenius) ocreatus Bates, 1873	2	1	2				2
Carabidae	Chlaenius (Epomis) nigricans	Chlaenius (Epomis) nigricans Wiedemann, 1821	2	2	1				2
Carabidae	Chlaenius costiger	Chlaenius costiger Chaudoir, 1856				9	2.25	4	9
Carabidae	Chlaenius naeviger	Chlaenius naeviger Morawitz, 1862	1066	8.88333	120	671	8.18293	82	1737
Carabidae	Chlaenius variicornis	Chlaenius variicornis Morawitz, 1863				3	1.5	2	3
Carabidae	Chlaenius virgulifer	Chlaenius virgulifer Chaudoir, 1876	7	1.75	4	7	1.16667	6	14
Chrysomelidae	Chrisomelidae 6					1	1	1	1
Geotrupidae	Chromogeotrupes auratus	Chromogeotrupes auratus (Motschulsky, 1857)	13	1.44444	9	80	2.22222	36	93
Cerambycidae	Chrorophorus simillimus	Chlorophorus simillimus (Kraatz, 1879)				1	1	1	1
Oedemeridae	Chrysanthia integricollis	Chrysanthia integricollis Heyden, 1886	6	2	3	3	1	3	9
Chrysomelidae	Chrysolina aurichalcea	Chrysolina aurichalcea (Mannerheim, 1825)	3	1.5	2	4	1	4	7
Chrysomelidae	Chrysolina gensanensis	Chrysolina gensanensis (Weise, 1900)				3	3	1	3
Chrysomelidae	Chrysolina sp.		1	1	1				1
Chrysomelidae	Chrysomela vigintipumetata	Chrysomela vigintipunctata vigintipunctata (Scopoli, 1763)	4	1.33333	3	1	1	1	5
Chrysomelidae	Chrysomelidae 4					1	1	1	1
Chrysomelidae	Chrysomelidae 5					1	1	1	1
Chrysomelidae	Chrysomelidae A					4	1.33333	3	4
Chrysomelidae	Chrysomelidae A2					1	1	1	1
Chrysomelidae	Chrysomelidae? A1					1	1	1	1
Ciidae	Ciidae? 1					5	1	5	5
Carabidae	Clivina castanea	Clivina castanea Westwood, 1837	1	1	1				1
Coccinellidae	Coccinellidae A					1	1	1	1
Coccinellidae	Coccinellidae? 1					1	1	1	1
Scolytidae	Coccotrypes 10					1	1	1	1
Scolytidae	Coccotrypes 11					1	1	1	1
Scolytidae	Coccotrypes 12					2	1	2	2
Scolytidae	Coccotrypes 2					20	1.66667	12	20
Scolytidae	Coccotrypes 4					6	2	3	6
Scolytidae	Coccotrypes 5					1	1	1	1
Scolytidae	Coccotrypes 6					6	1.2	5	6
Scolytidae	Coccotrypes 7					1	1	1	1
Scolytidae	Coccotrypes 8					1	1	1	1
Scolytidae	Coccotrypes 9					1	1	1	1
Scolytidae	Coccotrypes A1					1	1	1	1
Scolytidae	Coccotrypes sp.1		12	1.09091	11				12
Scolytidae	Coccotrypes sp.2		2	1	2	65	2.32143	28	67
Scolytidae	Coccotrypes sp.6					2	1	2	2
Leiodidae	Colenis 1					339	4.77465	71	339
Leiodidae	Colenis sp.1					177	4.91667	36	177
Leiodidae	Colenis sp.2					1	1	1	1
Leiodidae	Colenis? 1					1	1	1	1
Unidentified	Coleoptera A					66	1.83333	36	66
Unidentified	Coleoptera ANO1					1	1	1	1
Unidentified	Coleoptera ANO2					1	1	1	1
Unidentified	Coleoptera APH1					1	1	1	1
Biphyllidae	Coleoptera BIP1					1	1	1	1
Biphyllidae	Coleoptera BIP2					2	1	2	2
Biphyllidae	Coleoptera BIP3					2	2	1	2
Unidentified	Coleoptera CAN1					1	1	1	1
Unidentified	Coleoptera CHR1					2	1	2	2
Unidentified	Coleoptera CHR2					1	1	1	1
Unidentified	Coleoptera COC1					1	1	1	1
Unidentified	Coleoptera COC2					2	1	2	2
Unidentified	Coleoptera CRY1					1	1	1	1
Unidentified	Coleoptera CRY2					1	1	1	1
Unidentified	Coleoptera CRY3					1	1	1	1
Unidentified	Coleoptera CRY4					1	1	1	1
Unidentified	Coleoptera CRY5					1	1	1	1
Unidentified	Coleoptera LEI a1					1	1	1	1
Unidentified	Coleoptera LEI1					1	1	1	1
Unidentified	Coleoptera LEI2					1	1	1	1
Unidentified	Coleoptera ltb1					2	1	2	2
Unidentified	Coleoptera ltd1					1	1	1	1
Unidentified	Coleoptera MEL1					1	1	1	1
Unidentified	Coleoptera MEL2					2	1	2	2
Unidentified	Coleoptera MEL3					1	1	1	1
Unidentified	Coleoptera MEL4					2	1	2	2
Unidentified	Coleoptera MEL5					1	1	1	1
Unidentified	Coleoptera mtb2					1	1	1	1
Unidentified	Coleoptera mtb3					1	1	1	1
Unidentified	Coleoptera mtd1					1	1	1	1
Unidentified	Coleoptera mty1					1	1	1	1
Unidentified	Coleoptera PTI1					1	1	1	1
Unidentified	Coleoptera SIL1					1	1	1	1
Unidentified	Coleoptera SIL2					1	1	1	1
Unidentified	Coleoptera SPH1					2	2	1	2
Unidentified	Coleoptera spp.					10	2.5	4	10
Unidentified	Coleoptera STA a1					5	1.25	4	5
Unidentified	Coleoptera STA1					1	1	1	1
Unidentified	Coleoptera STA2					1	1	1	1
Unidentified	Coleoptera STA3					1	1	1	1
Unidentified	Coleoptera stb1					4	1	4	4
Unidentified	Coleoptera stb2					1	1	1	1
Unidentified	Coleoptera std1					1	1	1	1
Unidentified	Coleoptera sto1					5	1.25	4	5
Unidentified	Coleoptera sto2					1	1	1	1
Unidentified	Coleoptera sty1					1	1	1	1
Unidentified	Coleoptera ZOP1					2	1	2	2
Staphylinidae	Colon sp. 1		1	1	1				1
Carabidae	Colpodes sp. 1		2	2	1				2
Carabidae	Colpodes xestus					35	5	7	35
Carabidae	Coptolabrus jankowskii	Coptolabrus jankowskii (Kim, 2009)	157	2.49206	63	144	2.88	50	301
Carabidae	Coptolabrus smaragdinus	Coptolabrus smaragdinus (Deuve & Li, 1999)	22	1.29412	17	70	1.89189	37	92
Carabidae	Coreocarabus fraterculus	Coreocarabus fraterculus (Imura, 1989)	51	5.66667	9	84	7.63636	11	135
Lathridiidae	Cortinicara gibbosa	Cortinicara gibbosa (Herbst, 1793)				35	1.45833	24	35
Lathridiidae	Cortinicara sp.1		2	1	2				2
Cerambycidae	Corymbia rubra		6	2	3				6
Elateridae	Corymbitodes 1					7	1.16667	6	7
Elateridae	Corymbitodes 2					1	1	1	1
Elateridae	Corymbitodes sp.1		1	1	1				1
Carabidae	Cosmodiscus platynotus	Cosmodiscus platynotus (Bates, 1873)	7	1.4	5				7
Cryptophagidae	Cryptophagidae A					1	1	1	1
Cryptophagidae	Cryptophagus 2					10	3.33333	3	10
Cryptophagidae	Cryptophagus cellaris?					7	1.4	5	7
Cryptophagidae	Cryptophagus sp.1		42	3.23077	13	117	5.31818	22	159
Cryptophagidae	Cryptophagus sp.2					1	1	1	1
Cryptophagidae	Cryptophagus sp.3					3	1	3	3
Cryptophagidae	Cryptophagus sp.4					50	3.84615	13	50
Curculionidae	Curculio 1					1	1	1	1
Curculionidae	Curculio 2					1	1	1	1
Curculionidae	Curculio 3					2	1	2	2
Curculionidae	Curculio distinguendus	Curculio distinguendus (Roelofs, 1874)	1	1	1				1
Curculionidae	Curculio sikkimensis	Curculio sikkimensis (Heller, 1927)	5	1.25	4				5
Curculionidae	Curculio styracis	Curculio styracis (Roelofs, 1875)	1	1	1				1
Curculionidae	Curculionidae 1					3	3	1	3
Curculionidae	Curculionidae 10					1	1	1	1
Curculionidae	Curculionidae 11					1	1	1	1
Curculionidae	Curculionidae 12					1	1	1	1
Curculionidae	Curculionidae 2					1	1	1	1
Curculionidae	Curculionidae 3					2	2	1	2
Curculionidae	Curculionidae 4					1	1	1	1
Curculionidae	Curculionidae 5					1	1	1	1
Curculionidae	Curculionidae 6					1	1	1	1
Curculionidae	Curculionidae 8					1	1	1	1
Curculionidae	Curculionidae 9					1	1	1	1
Curculionidae	Curculionidae A					19	2.11111	9	19
Attelabidae	Cycnotrachelus 1					1	1	1	1
Rhynchitidae	Cyllorhynchites ursulus	Cyllorhynchites ursulus Legalov, 2007				1	1	1	1
Endomychidae	Cymbachus koreanus	Cymbachus koreanus Chûjô & Lee, 1993	1	1	1				1
Carabidae	Cymindis daimio	Cymindis daimio Bates, 1873	14	1.55556	9	24	2	12	38
Carabidae	Cymindis vaporariorum	Cymindis vaporariorum (Linnaeus, 1758)	41	3.15385	13	71	2.62963	27	112
Curculionidae	Cyphicerinus tessellatus	Ptochidius tessellatus (Motschulsky, 1860)	14	1.16667	12				14
Curculionidae	Cyphicerus viridulus?					6	2	3	6
Curculionidae	Cyrtepistomus castaneus	Cyrtepistomus castaneus (Roelofs, 1873)	27	1.22727	22	50	1.51515	33	77
Curculionidae	Cyrtepistomus? 1					1	1	1	1
Erotylidae	Dacne picta	Dacne picta Crotch, 1873	1	1	1				1
Curculionidae	Dactylotus koreanus	Dactylotus koreanus Korotyaev, 1995	2	2	1	1	1	1	3
Endomychidae	Dapsa sp.1		1	1	1				1
Chrysomelidae	Demotina fasciata	Demotina fasciata Baly, 1874				2	1	2	2
Chrysomelidae	Demotina modesta	Demotina modesta Baly, 1874				17	1.54545	11	17
Silphidae	Dendroxena sexcarinata	Dendroxena sexcarinata (Motschulsky, 1861)	2	1	2				2
Rhynchitidae	Deporaus unicolor		1	1	1				1
Dermestidae	Dermestidae sp. 1		2	1	2				2
Cryptophagidae	Dernostea 1					2	1	2	2
Staphylinidae	Diartiger fossulatus	Diartiger fossulatus Nomura & Lee, 1992				1	1	1	1
Tenebrionidae	Dicraeosis bacillus	Dicraeus bacillus Marseul, 1876				5	2.5	2	5
Tenebrionidae	Dicraeosis sp.1		1	1	1				1
Cetoniidae	Dicranocephalus adamsi	Dicranocephalus adamsi Pascoe, 1863	2	1	2				2
Lycidae	Dictyopterus aurora					1	1	1	1
Carabidae	Diplocheila zeelandica	Diplocheila zeelandica (Redtenbacher, 1868)	10	1.11111	9	19	1.9	10	29
Carabidae	Dischissus mirandus	Dischissus mirandus Bates, 1873	6	1	6	3	1	3	9
Carabidae	Dolichus 1					61	30.5	2	61
Carabidae	Dolichus 2					10	10	1	10
Carabidae	Dolichus 3					1	1	1	1
Carabidae	Dolichus halensis	Dolichus halensis (Schaller, 1783)	1	1	1	11	3.66667	3	12
Staphylinidae	Domeme curtipennis	Domene chenpengi Li, 1990	14	1.16667	12				14
Staphylinidae	Domene 1					4	1	4	4
Staphylinidae	Domene 2					2	2	1	2
Staphylinidae	Domene chenpengi	Domene chenpengi Li, 1990				7	1.16667	6	7
Staphylinidae	Domene crassicornis	Domene crassicornis (Sharp, 1874)	4	1	4	1	1	1	5
Lucanidae	Dorcus consentaneus	Dorcus consentaneus (Albers, 1886)	1	1	1				1
Lucanidae	Dorcus rectus	Dorcus rectus (Motschulsky, [1858])	1	1	1	1	1	1	2
Lucanidae	Dorcus titanus	Dorcus titanus (Motschulsky, 1861)	9	1	9	2	1	2	11
Lucanidae	Dorcus titanus?					17	1.21429	14	17
Staphylinidae	Drusilla sparsa	Drusilla sparsa (Sharp, 1874)	49	16.3333	3	33	5.5	6	82
Dryophthoridae	Dryophthorus corticalis	Dryophthorus corticalis (Paykull, 1792)	2	2	1	9	1.8	5	11
Dryophthoridae	Dryophthroidae 1					9	1.28571	7	9
Curculionidae	Dyscerus 1					1	1	1	1
Carabidae	Dyschirius sp.1					2	2	1	2
Curculionidae	Ectatorhinus adamsii	Ectatorhinus adamsi Pascoe, 1872				3	1	3	3
Elateridae	Ectinus tamnaensis	Ectinus tamnaensis Kishii, 2002				4	2	2	4
Carabidae	Elaphrus sp.		1	1	1	1	1	1	2
Elateridae	Elateridae 7					1	1	1	1
Elateridae	Elateridae 8					2	1	2	2
Elateridae	Elateridae A					5	1	5	5
Elateridae	Elateridae sp. 3		3	1	3				3
Curculionidae	Enaptorrhinus granulatus	Enaptorrhinus granulatus Pascoe, 1881	11	1.57143	7	6	1.2	5	17
Tenebrionidae	Encyalesthus violaceipennis	Encyalesthus violaceipennis (Marseul, 1876)	1	1	1				1
Endomychidae	Endomychidae 1					1	1	1	1
Buprestidae	Endulus sp. 1		1	1	1				1
Coccinellidae	Epilachna quadricollis	Epilachna quadricollis (Dieke, 1947)	3	1.5	2				3
Erotylidae	Episcapha morawitzi	Episcapha morawitzi (Solsky, 1871)				2	2	1	2
Curculionidae	Episomus turritus	Episomus turritus (Gyllenhal, 1833)	4	1	4	2	1	2	6
Nitidulidae	Epuraea 2					1	1	1	1
Nitidulidae	Epuraea 5					1	1	1	1
Nitidulidae	Epuraea 6					1	1	1	1
Nitidulidae	Epuraea sp.		1	1	1				1
Nitidulidae	Epuraea sp.1		1	1	1				1
Nitidulidae	Epuraea sp.6					2	1	2	2
Nitidulidae	Epurea parilis	Epuraea imperialis (Reitter, 1877)				4	1	4	4
Curculionidae	Eremochorus 1					1	1	1	1
Carabidae	Eucarabus spp.		270	3.06818	88	334	6.18519	54	604
Eucnemidae	Eucnemidae? 1					1	1	1	1
Staphylinidae	Euconnus 1					7	1	7	7
Staphylinidae	Euconnus A1					1	1	1	1
Staphylinidae	Euconnus A2					5	1	5	5
Staphylinidae	Euconnus A3					2	2	1	2
Staphylinidae	Euconnus? 1					2	1	2	2
Histeridae	Eulomalus sp.1		6	3	2				6
Silphidae	Eusilpha jakowlewi	Eusilpha jakowlewi (Semenov, 1891)	73	2.51724	29				73
Staphylinidae	Eusphalerum 2					2	1	2	2
Staphylinidae	Eusphalerum 4					2	1	2	2
Staphylinidae	Eusphalerum 5					1	1	1	1
Staphylinidae	Eusphalerum 6					1	1	1	1
Staphylinidae	Eusphalerum 7					1	1	1	1
Staphylinidae	Eusphalerum A1					2	1	2	2
Staphylinidae	Eusphalerum A2					2	1	2	2
Staphylinidae	Eusphalerum mahunkai	Eusphalerum mahunkai Zanetti, 1993				3	1.5	2	3
Staphylinidae	Eusphalerum? 1					70	4.11765	17	70
Cerambycidae	Exocenrus 1					1	1	1	1
Cerambycidae	Exocenrus lineatus					1	1	1	1
Carabidae	Galerita (Galerita) orientalis	Galerita (Galerita) orientalis Schmidt-Goebel, 1946	20	1.33333	15				20
Chrysomelidae	Gallerucida 1					8	1.6	5	8
Chrysomelidae	Gallerucida bifasciata	Gallerucida bifasciata Motschulsky, 1860				2	1	2	2
Cetoniidae	Gametis jucunda	Gametis jucunda (Faldermann, 1935)	2	1	2	3	1	3	5
Anobiidae	Gastrallus sp.1		1	1	1	5	1	5	6
Chrysomelidae	Gastrolinoides1					1	1	1	1
Melolonthidae	Gastroserica herzi	Gastroserica herzi (Heyden, 1887)	12	1.2	10	3	1	3	15
Geotrupidae	Geotrupidae 1					1	1	1	1
Nitidulidae	Glischrochilus 1					1	1	1	1
Nitidulidae	Glischrochilus japonicus	Glischrochilus japonicus (Motschulsky, 1858)				1	1	1	1
Nitidulidae	Glischrochilus pantherinus	Glischrochilus pantherinus (Reitter, 1879)				1	1	1	1
Chrysomelidae	Gonioctena fulva	Gonioctena fulva (Motschulsky, 1861)	1	1	1				1
Staphylinidae	Gyrophoena sp. 1		3	1	3				3
Carabidae	Hapalus (Harpalus) corporosus	Harpalus (Harpalus) corporosus (Motschulsky, 1861)	104	3.85185	27				104
Coccinellidae	Harmonia axyridis	Harmonia axyridis (Pallas, 1773)				1	1	1	1
Carabidae	Harpalus (Harpalus) bungii	Harpalus (Harpalus) bungii Chaudoir, 1844	1	1	1				1
Carabidae	Harpalus (Zangoharpalus) tinctulus	Harpalus (Zangoharpalus) tinctulus Breit, 1913	13	2.16667	6				13
Carabidae	Harpalus (Pseudoophonus) niigatanus	Harpalus (Pseudoophonus) niigatanus Schauberger, 1929	22	1.22222	18				22
Carabidae	Harpalus (Pseudoophonus) pseudophonoides	Harpalus (Pseudoophonus) pseudophonoides Schauberger, 1930	1	1	1				1
Carabidae	Harpalus (Pseudoophonus) simplicidens	Harpalus (Pseudoophonus) simplicidens Schauberger, 1929	8	1.14286	7				8
Carabidae	Harpalus (Pseudoophonus) sinicus sinicus	Harpalus (Pseudoophonus) sinicus sinicus Hope, 1845	2	1	2				2
Carabidae	Harpalus (Pseudoophonus) vicarius	Harpalus (Pseudoophonus) vicarius Harold, 1878	2	1	2				2
Carabidae	Harpalus (Pseundoophonus) griseus	Harpalus (Pseudoophonus) griseus (Panzer 1796)	2	1	2				2
Carabidae	Harpalus 1					24	1.84615	13	24
Carabidae	Harpalus 10					4	1	4	4
Carabidae	Harpalus 11					2	1	2	2
Carabidae	Harpalus 12					4	2	2	4
Carabidae	Harpalus 13					3	3	1	3
Carabidae	Harpalus 14					2	1	2	2
Carabidae	Harpalus 15					5	1.66667	3	5
Carabidae	Harpalus 16					6	1.5	4	6
Carabidae	Harpalus 17					3	3	1	3
Carabidae	Harpalus 18					1	1	1	1
Carabidae	Harpalus 19					1	1	1	1
Carabidae	Harpalus 6					2	1	2	2
Carabidae	Harpalus 7					111	15.8571	7	111
Carabidae	Harpalus 8					1	1	1	1
Carabidae	Harpalus 9					1	1	1	1
Carabidae	Harpalus griseus?					5	5	1	5
Carabidae	Harpalus roninus	Harpalus roninus Bates, 1873	1	1	1	2	1	2	3
Carabidae	Harpalus sinucus?					25	1.92308	13	25
Carabidae	Harpalus sp. 1		24	1.84615	13				24
Carabidae	Harpalus sp. 2		10	2	5				10
Carabidae	Harpalus sp. 3		2	1	2	1	1	1	3
Carabidae	Harpalus sp. 4					1	1	1	1
Helodidae	Helodidae A					2	1	2	2
Helotidae	Helota fulviventris	Helota fulviventris Kolbe, 1886				1	1	1	1
Elateridae	Hemicrepidius coreanus	Hemicrepidius coreanus Kishii, 2002	12	1.2	10	4	1.33333	3	16
Elateridae	Hemicrepidius oblongus	Hemicrepidius oblongus (Solsky, 1871)	3	1	3	4	1	4	7
Elateridae	Hemicrepidus 1					3	1	3	3
Elateridae	Hemicrepidus? 1					1	1	1	1
Chrysomelidae	Hemipyxis 1					1	1	1	1
Melolonthidae	Heptophylla 1					78	2.16667	36	78
Melolonthidae	Heptophylla picea	Heptophylla picea Motschulsky, 1857	25	1.92308	13				25
Staphylinidae	Heterothops rotundiceps	Heterothops rotundiceps Sharp, 1889	4	1	4				4
Staphylinidae	Heterothops sp. 1		13	1.85714	7				13
Melolonthidae	Hilyotrogus bicoloreus	Hilyotrogus bicoloreus (Heyden, 1887)	3	1	3	1	1	1	4
Ptinidae	Hisamatsua sp.					1	1	1	1
Histeridae	Hister congener	Hister congener Schmidt, 1885	6	3	2	1	1	1	7
Histeridae	Histeridae A					7	3.5	2	7
Tetratomidae	Holostrophus orientalis	Holostrophus orientalis Lewis, 1895				1	1	1	1
Tetratomidae	Holostrophus sp. 1		1	1	1				1
Melolonthidae	Holotrichia diomphalia	Holotrichia diomphalia (Bates, 1888)	1	1	1	7	3.5	2	8
Melolonthidae	Holotrichia parallela	Holotrichia parallela (Motschulsky, 1854)	1	1	1				1
Staphylinidae	Homaeotarsus densipenne	Homaeotarsus densipenne (Sharp, 1889)	1	1	1				1
Staphylinidae	Homaeotarsus japonicum	Homaeotarsus japonicus (Sharp, 1874)	1	1	1				1
Staphylinidae	Homorus 2					8	1.33333	6	8
Hydrophilidae	Hydrophilidae 3					2	2	1	2
Hydrophilidae	Hydrophilidae 4					1	1	1	1
Hydrophilidae	Hydrophilidae 5					2	1	2	2
Hydrophilidae	Hydrophilidae 6					1	1	1	1
Scolytidae	Hylastes 1					1	1	1	1
Scolytidae	Hylastes 2					4	1	4	4
Scolytidae	Hylastes parallelus	Hylastes parallelus Chapuis, 1875	1	1	1	2	1	2	3
Scolytidae	Hylastes plumbeus	Hylastes plumbeus Blandford, 1894	1	1	1				1
Eucnemidae	Hylis sp.1					6	1	6	6
Curculionidae	Hylobitelus 1					7	1	7	7
Curculionidae	Hylobitelus haroldi	Hylobitelus haroldi Faust, 1882	142	2.02857	70	70	2	35	212
Tenebrionidae	Hymenalia rufipennis	Hymenalia rufipennis (Marseul, 1876)				3	1	3	3
Tenebrionidae	Hymenalia unicolor	Hymenalia unicolor Nakane, 1963	5	2.5	2				5
Curculionidae	Hypera 1					4	1.33333	3	4
Coccinellidae	Hyperaspis 1					1	1	1	1
Curculionidae	Hyperaxis fasciata	Hyperaxis fasciata Baly, 1874	1	1	1				1
Nitidulidae	Ipidia variolosa	Ipidia variolosa Reitter, 1879	1	1	1				1
Cerambycidae	Judolidia znojkoi	Judolidia znojkoi Plavilstshikov, 1936	2	1	2				2
Curculionidae	Keibaris 1					2	1	2	2
Curculionidae	Koreoculio antennatus	Koreoculio antennatus (Kôno, 1930)	1	1	1				1
Aphodiidae	Koreoxyomus koreanus	Koreoxyomus koreanus Kim, 1996				17	1.13333	15	17
Carabidae	Lachnolebia cribricollis	Lachnolebia cribricollis (Morawitz, 1862)	2	1	2				2
Laemophloeidae	Laemophloeidae 2					1	1	1	1
Laemophloeidae	Laemophloeidae 3					1	1	1	1
Laemophloeidae	Laemophloeidae 4					1	1	1	1
Laemophloeidae	Laemophloeidae 5					1	1	1	1
Tenebrionidae	Laena chejuana	Laena chejuana Chûjô, 1992	1	1	1	6	1.2	5	7
Lagriidae	Lagria nigricollis	Lagria nigricollis Hope, 1843	2	1	2				2
Nitidulidae	Lasiodactylus sp. 1		3	1	3				3
Ptinidae	Lasioderma sp.1					8	1	8	8
Ptinidae	Lasioderma? 1					22	1.04762	21	22
Lathridiidae	Lathridiidae 1					4	1	4	4
Lathridiidae	Lathridiidae 2					1	1	1	1
Lathridiidae	Lathridiidae 4					1	1	1	1
Lathridiidae	Lathridiidae? 2					1	1	1	1
Lathridiidae	Lathridiidae? 3					1	1	1	1
Lathridiidae	Lathridiidae? 4					1	1	1	1
Melandryidae	Lederia A1					1	1	1	1
Hydrophilidae	Lederia sp.1					6	1	6	6
Tenebrionidae	Leiochrodes sp.1					3	1	3	3
Leiodidae	Leiodes sp.3					6	1	6	6
Leiodidae	Leiodidae 1					1	1	1	1
Leiodidae	Leiodidae 2					1	1	1	1
Nitidulidae	Leiodidae 3					6	1.2	5	6
Leiodidae	Leiodidae A					7	7	1	7
Leiodidae	Leiodidae? 10					1	1	1	1
Leiodidae	Leiodidae? 11					1	1	1	1
Unidentified	Leiodidae? A1					3	1	3	3
Unidentified	Leiodidae? A2					2	1	2	2
Carabidae	Leistus niger		13	2.16667	6	19	2.11111	9	32
Chrysomelidae	Lema 1					2	2	1	2
Chrysomelidae	Lema concinnipennis	Lema concinnipennis Baly, 1865	1	1	1				1
Chrysomelidae	Lema delicatula	Lema delicatula Baly, 1873	1	1	1				1
Chrysomelidae	Lema diversa	Lema diversa Baly, 1873	1	1	1	4	1.33333	3	5
Chrysomelidae	Lema fortunei	Lema fortunei Baly, 1859				1	1	1	1
Curculionidae	Lepidepistomodes 1					2	1	2	2
Curculionidae	Lepidepistomodes 2					1	1	1	1
Curculionidae	Lepidepistomodes griseoides	Lepidepistomodes griseoides (Zumpt, 1937)	1	1	1	21	1.75	12	22
Carabidae	Leptinocarabus wulffiusi	Leptinocarabus wulffiusi (Deuve & Li, 2003)	21	2.625	8				21
Carabidae	Lesticus magnus	Lesticus magnus (Motschulsky, 1860)	3	1	3	1	1	1	4
Scarabaeidae	Liatongus phanaeoides	Liatongus phanaeoides (Westwood, 1840)				1	1	1	1
Staphylinidae	Liogluta 1					35	35	1	35
Erirhinidae	Lissorhoptrus oryzophilus	Lissorhoptrus oryzophilus Kuschel, 1952	21	1.75	12	126	9.69231	13	147
Curculionidae	Listroderes costirostris	Listroderes costirostris Schoenherr, 1826	1	1	1				1
Myceotophagidae	Litargus sp.2					3	1	3	3
Curculionidae	Lixus acutipennis	Lixus acutipennis (Roelofs, 1873)	4	1.33333	3				4
Curculionidae	Lobosoma 1					5	1.66667	3	5
Chrysomelidae	Longitarsus sp.1		2	2	1				2
Staphylinidae	Lordithon bicolor	Lordithon bicolor (Gravenhorst, 1806)	2	2	1				2
Staphylinidae	Lordithon simplex	Lordithon simplex (Sharp, 1888)				61	5.08333	12	61
Staphylinidae	Lordithon sp. 1		28	1.33333	21				28
Staphylinidae	Lordithon sp. 2		93	4.04348	23				93
Chrysomelidae	Luperomorpha pryeri	Luperomorpha pryeri (Baly, 1874)	5	1.66667	3				5
Chrysomelidae	Luperus sp		1	1	1				1
Lagriidae	Luprops orientalis	Luprops orientalis (Motschulsky, 1868)	1	1	1				1
Cantharidae	Lycocerus vitellinus	Lycocerus vitellinus (Kiesenwetter, 1874)				1	1	1	1
Endomychidae	Lycoperdina castaneipennis	Lycoperdina castaneipennis Gorham, 1874	5	1	5	16	1.14286	14	21
Chrysomelidae	Lypesthes ater	Lypesthes ater (Motschulsky, 1860)				1	1	1	1
Carabidae	Macrochlaenites costiger	Macrochlaenites costiger Chaudoir, 1856	1	1	1				1
Curculionidae	Macrocorynus 1					1	1	1	1
Curculionidae	Macrocorynus elegantulus	Macrocorynus elegantulus (Roelofs, 1873)	1	1	1				1
Curculionidae	Phyllolytus viriabilis	Phyllolytus variabilis (Roelofs, 1873)	1	1	1				1
Lycidae	Macrolycus aemulus	Macrolycus aemulus Barovskij, 1930				1	1	1	1
Curculionidae	Magdalis flavicornis	Magdalis flavicornis (Gyllenhal, 1836)	3	1.5	2				3
Melolonthidae	Maladera 1					86	2.86667	30	86
Melolonthidae	Maladera 2					13	1.08333	12	13
Melolonthidae	Maladera cariniceps	Maladera cariniceps (Moser, 1915)	1	1	1				1
Melolonthidae	Maladera castanea	Maladera castanea (Arrow, 1913)				2	2	1	2
Melolonthidae	Maladera coreana	Maladera coreana Kim and Kim, 2003	5	1	5				5
Melolonthidae	Maladera holosericea	Maladera holosericea (Scopoli, 1772)	309	3.32258	93				309
Cantharidae	Malthinellus bicolor	Malthinellus bicolor Kiesenwetter, 1874	2	1	2				2
Cantharidae	Malthinellus? 1					14	1.27273	11	14
Histeridae	Margarinotus 1					1	1	1	1
Histeridae	Margarinotus niponicus	Margarinotus niponicus (Lewis, 1895)	133	4.75	28	109	3.30303	33	242
Staphylinidae	Megalinus 1					3	1	3	3
Staphylinidae	Megalopaederus gottschei	Megalopaederus gottschei (Kolbe, 1886)	7	2.33333	3				7
Elateridae	Megapenthes sp.1		1	1	1				1
Staphylinidae	Megarthrus hemipterus	Megarthrus hemipterus (Illiger, 1794)	28	3.5	8	34	2.61538	13	62
Staphylinidae	Megarthrus sp. 1		10	2	5				10
Staphylinidae	Megarthus 2					2	1	2	2
Staphylinidae	Melandrydae? 1					1	1	1	1
Melandryidae	Melandryidae 1					18	1.5	12	18
Melandryidae	Melandryidae 2					2	1	2	2
Melandryidae	Melandryidae 3					3	1	3	3
Melandryidae	Melandryidae 4					4	1	4	4
Hydrophilidae	Melandryidae 5					2	2	1	2
Melandryidae	Melandryidae 7					1	1	1	1
Melandryidae	Melandryidae A					9	2.25	4	9
Elateridae	Melanotus 1					1	1	1	1
Elateridae	Melanotus 2					7	1	7	7
Elateridae	Melanotus cete	Melanotus cete Candèze, 1860	1	1	1	26	1.73333	15	27
Elateridae	Melanotus coreanus	Melanotus coreanus Lee, 1999	3	3	1				3
Elateridae	Melanotus cribricollis	Melanotus cribricollis Faldermann, 1835	3	3	1				3
Elateridae	Melanotus hallasanae?					12	1.2	10	12
Elateridae	Melanotus? 1					1	1	1	1
Elateridae	Melanotus? 2					1	1	1	1
Melolonthidae	Melolonthidae A					8	2.66667	3	8
Curculionidae	Metialma (Metialma) signifera	Metialma (Metialma) signifera Pascoe, 1871	1	1	1				1
Curculionidae	Miarus atricolor	Miarus atricolor Morimoto, 1983	12	6	2	43	21.5	2	55
Melandryidae	Microtonus sp.2					1	1	1	1
Rutellidae	Mimela testaceipes	Mimela testaceipes (Motschulsky, 1860)				1	1	1	1
Tenebrionidae	Misolampidius spp.		84	1.4	60				84
Tenebrionidae	Misolampidius tentyriodes	Misolampidius tentyriodes Solsky, 1876				207	2.68831	77	207
Cerambycidae	Moechotypa diphysis	Moechotypa diphysis (Pascoe, 1871)	6	1	6	4	1	4	10
Cerambycidae	Monochamus guttulatus	Monochamus guttulatus Gressitt, 1951	1	1	1				1
Chrysomelidae	Monolepta 2					13	1.625	8	13
Chrysomelidae	Monolepta dichroa	Monolepta dichroa Harold, 1877	1	1	1	2	1	2	3
Chrysomelidae	Monolepta shirozui	Monolepta shirozui Kimoto, 1965	2	2	1	45	2.25	20	47
Curculionidae	Mononychus sp.1					2	1	2	2
Monotomidae	Monotomidae? 1					1	1	1	1
Monotomidae	Monotomidae? 2					1	1	1	1
Mordellidae	Mordellidae 1					24	2	12	24
Mordellidae	Mordellidae 2					17	1.7	10	17
Mordellidae	Mordellidae 3					24	3	8	24
Mordellidae	Mordellidae 4					1	1	1	1
Mordellidae	Mordellidae 5					1	1	1	1
Mordellidae	Mordellidae 6					2	1	2	2
Mordellidae	Mordellidae 7					1	1	1	1
Mordellidae	Mordellidae A					167	2.87931	58	167
Mordellidae	Mordellidae A1					1	1	1	1
Mordellidae	Mordellidae sp.1		2	1	2				2
Mordellidae	Mordellistena sp. 1		1	1	1				1
Mordellidae	Mordellistena sp. 2		3	1	3				3
Mordellidae	Mordellistena sp. 3		8	1.33333	6				8
Elateridae	Mulsanteus junior	Mulsanteus junior (Candèze, 1873)	1	1	1				1
Curculionidae	Myllocerus 1					1	1	1	1
Curculionidae	Myllocerus 2					3	1	3	3
Curculionidae	Myosides seriehispidus	Myosides seriehispidus Roelofs, 1873	6	1	6				6
Oedemeridae	Nacerdes hilleri	Nacerdes hilleri (Harold, 1878)	1	1	1				1
Carabidae	Nebria chinensis	Nebria chinensis Bates, 1872	56	2.33333	24	116	8.28571	14	172
Carabidae	Nebria coreica	Nebria coreica Solsky, 1875	43	3.90909	11	5	2.5	2	48
Carabidae	Nebria komarovi	Nebria komarovi Semenov & Znoiko, 1928				3	1.5	2	3
Silphidae	Necrophila jakowlewi	Necrophila jakowlewi (Semenov, 1891)				148	4.11111	36	148
Nitidulidae	Neopallodes sp.1					41	1.78261	23	41
Nitidulidae	Neopallodes sp.2					34	1.47826	23	34
Silphidae	Nicrophorus concolor	Nicrophorus concolor Kraatz, 1877				3	1	3	3
Silphidae	Nicrophorus maculifrons	Nicrophorus maculifrons Kraatz, 1877	1	1	1				1
Silphidae	Nicrophorus quadripunctatus	Nicrophorus quadripunctatus Kraatz, 1877	1063	10.1238	105	469	6.25333	75	1532
Silphidae	Nicrophorus tenuipes	Nicrophorus tenuipes Lewis, 1887	6	2	3	4	2	2	10
Curculionidae	Niphades 1					4	1	4	4
Curculionidae	Niphades verrucosus	Niphades verrucosus (Voss, 1932)	3	1	3				3
Histeridae	Niposoma lewisi	Niposoma lewisi (Marseul, 1873)	2	1	2				2
Cetoniidae	Nipponovalgus angusticollis	Nipponovalgus angusticollis (Waterhouse, 1875)				1	1	1	1
Nitidulidae	Nitidulidae 6					1	1	1	1
Nitidulidae	Nitidulidae A					30	5	6	30
Nitidulidae	Nitidulidae sp. 7		9	1	9				9
Nitidulidae	Nitidulidae? 4					7	1.75	4	7
Nitidulidae	Nitidulidae? 7					1	1	1	1
Nitidulidae	Nitidulidae? 8					1	1	1	1
Curculionidae	Nothomyllocerus illitus	Nothomyllocerus illitus (Reitter, 1915)	2	1	2				2
Ochodaeidae	Ochodaeus maculatus koreanus	Ochodaeus maculatus koreanus Kim, 1990				1	1	1	1
Staphylinidae	Ochthephilum densipenne	Ochthephilum densipenne (Sharp, 1889)				2	1	2	2
Staphylinidae	Ocypus 1					7	1.4	5	7
Staphylinidae	Ocypus coreanus	Ocypus coreanus G. Müller, 1925	178	3.56	50	124	5.63636	22	302
Staphylinidae	Ocypus sp.2					8	2	4	8
Staphylinidae	Ocypus? 1					1	1	1	1
Oedemeridae	Oedemera amurensis	Oedemera amurensis Heyden, 1884	6	1.2	5				6
Oedemeridae	Oedemeridae 1					1	1	1	1
Oedemeridae	Oedemeridae 2					1	1	1	1
Oedemeridae	Oedemeridae 3					1	1	1	1
Oedemeridae	Oedemeridae 4					1	1	1	1
Oedemeridae	Oedemeridae 5					1	1	1	1
Staphylinidae	Oeudius sp.1					1	1	1	1
Silphidae	Oiceoptoma thoracicum	Oiceoptoma thoracicum (Linnaeus, 1758)	1	1	1				1
Staphylinidae	Ontholostes gracilis	Ontholestes gracilis (Sharp, 1874)	12	1.71429	7	5	1.66667	3	17
Scarabaeidae	Onthophagus 2					1	1	1	1
Scarabaeidae	Onthophagus atripennis	Onthophagus atripennis Waterhouse, 1875	802	8.44211	95	2390	22.1296	108	3192
Scarabaeidae	Onthophagus fodiems	Onthophagus fodiems Waterhouse, 1875	233	3.06579	76				233
Scarabaeidae	Onthophagus nitidus	Onthophagus nitidus Waterhouse, 1875	2	1	2	3	1.5	2	5
Scarabaeidae	Onthophagus punctator	Onthophagus punctator Reitter, 1892	47	1.67857	28	82	2.5625	32	129
Scarabaeidae	Onthophagus uniformis	Onthophagus uniformis Heyden, 1886	2	1	2	23	2.3	10	25
Scarabaeidae	Onthphagus fodiems	Onthphagus fodiems Waterhouse, 1875				221	4.70213	47	221
Scarabaeidae	Onthphagus olsoutiett	Onthophagus olsoufieffi Boucomont, 1924				56	4.66667	12	56
Cleridae	Opilio mollis	Opilo mollis (Linnaeus, 1758)	3	1	3	6	1	6	9
Melandryidae	Orchesia imitans	Orchesia imitans Lewis, 1895	1	1	1				1
Melandryidae	Orchesia sp.1		1	1	1				1
Curculionidae	Orchestes 2					1	1	1	1
Curculionidae	Orchestes 3					1	1	1	1
Curculionidae	Orchestes subbifasciatus	Orchestes subbifasciatus Faust, 1882				4	1	4	4
Staphylinidae	Osorius angustulus	Osorius angustulus Sharp, 1874				1	1	1	1
Staphylinidae	Osorius taurus	Osorius taurus Sharp, 1889	4	1	4	14	1.4	10	18
Carabidae	Oxycentrus argutoroides	Oxycentrus argutoroides (Bates, 1873)	16	1.23077	13				16
Staphylinidae	Oxypoda sp. 1		1	1	1				1
Staphylinidae	Oxyporus germanus	Oxyporus germanus Sharp, 1889				6	3	2	6
Staphylinidae	Paederinae 1					4	1.33333	3	4
Staphylinidae	Paederinae 2					3	1	3	3
Staphylinidae	Paederinae 4					1	1	1	1
Staphylinidae	Paederinae 5					2	1	2	2
Staphylinidae	Paederinae? 1					1	1	1	1
Staphylinidae	Paederus gottschei	Paederus gottschei (Kolbe, 1886)				35	2.69231	13	35
Chrysomelidae	Pagria signata	Pagria signata (Motschulsky, 1858)	2	1	2	4	1	4	6
Nitidulidae	Pallodes 10					2	2	1	2
Nitidulidae	Pallodes 9					1	1	1	1
Nitidulidae	Pallodes sp.2					2	2	1	2
Nitidulidae	Pallodes sp.4					14	2	7	14
Nitidulidae	Pallodes umbratilis	Pallodes umbratilis Reitter, 1873	13	4.33333	3				13
Scarabaeidae	Panelus parvulus	Panelus parvulus (Waterhouse, 1874)	20	2.5	8	69	3.83333	18	89
Buprestidae	Paracylindromorphus japanenis	Paracylindromorphus japanenis (Saunders, 1873)				1	1	1	1
Carabidae	Parena nigrolineata nipponensis	Parena nigrolineata nipponensis Habu, 1964	1	1	1				1
Chrysomelidae	Paridea angulicollis	Paridea angulicollis (Motschulsky, 1854)	1	1	1				1
Elateridae	Pectocera fortunei	Pectocera fortunei Candèze, 1873	2	1	2				2
Carabidae	Pentagonica daimiella	Pentagonica daimiella Bates, 1892	3	1	3				3
Carabidae	Pentagonica subcordicollis	Pentagonica subcordicollis Bates, 1873				1	1	1	1
Carabidae	Perigona nigriceps	Perigona nigriceps (Dejean, 1831)	3	1.5	2	1	1	1	4
Anthribidae	Phaulimia rufobasis	Phaulimia rufobasis Morimoto, 1981				1	1	1	1
Nitidulidae	Phenolia picta	Phenolia picta (MacLeay, 1825)	7	1.75	4	28	1.64706	17	35
Carabidae	Pherosophus jessoensis	Pheropsophus jessoensis Morawitz, 1862	203	10.6842	19	94	6.26667	15	297
Staphylinidae	Philonthus cyanipennis	Philonthus cyanipennis (Fabricius, 1793)	167	4.51351	37				167
Staphylinidae	Philonthus oberti	Philonthus oberti Eppelsheim, 1889	14	2.8	5				14
Staphylinidae	Philonthus sp.1		421	35.0833	12				421
Staphylinidae	Philonthus tardus	Philonthus tardus Kraatz, 1859	3	1	3				3
Staphylinidae	Philonthus virgatus	Philonthus virgatus Sharp, 1889	7	1.16667	6				7
Staphylinidae	Philontus 3					18	1.63636	11	18
Staphylinidae	Philontus 6					1	1	1	1
Staphylinidae	Philontus 7					1	1	1	1
Staphylinidae	Philontus 8					5	5	1	5
Staphylinidae	Philontus cyanipennis	Philonthus cyanipennis (Fabricius, 1792)				60	2.6087	23	60
Staphylinidae	Philontus oberti?					10	1.42857	7	10
Staphylinidae	Philontus sp.4					5	1	5	5
Staphylinidae	Philontus sp.5					4	1	4	4
Staphylinidae	Philontus tardus	Philonthus tardus Kraatz, 1859				16	2.66667	6	16
Curculionidae	Phloeophagus 1					1	1	1	1
Chrysomelidae	Phyllotreta rectilineata	Phyllotreta rectilineata Chen, 1939				5	1	5	5
Nitidulidae	Physoronia 1					5	1	5	5
Nitidulidae	Ussuriphia hilleri	Ussuriphia hilleri (Reitter, 1877)	5	1	5				5
Nitidulidae	Physoronia sp.1		1	1	1				1
Nitidulidae	Physoronia unicolor		2	1	2				2
Cerambycidae	Pidonia 2					1	1	1	1
Cerambycidae	Pidonia amurensis	Pidonia amurensis (Pic, 1900)				4	1	4	4
Cerambycidae	Pidonia gibbicollis	Pidonia gibbicollis (Blessig, 1872)				2	1	2	2
Cerambycidae	Pidonia puziloi	Pidonia puziloi (Solsky, 1873)	3	1	3	29	2.63636	11	32
Cerambycidae	Pidonia similis	Pidonia similis (Kraatz, 1879)	2	1	2				2
Staphylinidae	Pilopius 1					3	1.5	2	3
Curculionidae	Pimelocerus exsculptus	Pimelocerus exsculptus (Roelofs, 1876)				1	1	1	1
Curculionidae	Pimelocerus sp.1		3	3	1				3
Staphylinidae	Pinophilus lewisius	Pinophilus lewisius Sharp, 1874	4	1	4	2	1	2	6
Curculionidae	Pissodes obscurus	Pissodes obscurus Roelofs, 1873	1	1	1				1
Carabidae	Planetes puncticeps	Planetes puncticeps Andrewes, 1919	135	2.93478	46	72	2.4	30	207
Lucanidae	Platycerus hongwonpyoi	Platycerus hongwonpyoi Imura & Choe, 1989	2	1	2	19	2.375	8	21
Lycidae	Platycis nasutus	Platycis nasutus (Kiesenwetter, 1874)	1	1	1	3	1	3	4
Staphylinidae	Platyclracus vicarius	Platydracus vicarius (Sharp, 1889)	1	1	1				1
Tenebrionidae	Platydema kurama	Platydema kurama Nakane, 1963				1	1	1	1
Staphylinidae	Platydracus 1					5	2.5	2	5
Staphylinidae	Platydracus brevicornis	Platydracus brevicornis (Motschulsky, 1861)	852	7.88889	108	157	2.75439	57	1009
Carabidae	Platynus (Pseudoplatynus) magnus	Platynus (Pseudoplatynus) magnus (Bates, 1873)	7	1.4	5				7
Carabidae	Platynus protensus	Platynus protensus (Morawitz, 1863)	64	4.26667	15				64
Carabidae	Platynus sp. 1		3	1	3				3
Tenebrionidae	Plesiophthalmus davidis	Plesiophthalmus davidis Fairmaire, 1878	8	1	8	29	1.45	20	37
Nitidulidae	Pocadites 1					2	1	2	2
Nitidulidae	Pocadites 2					14	2.33333	6	14
Nitidulidae	Pocadites 3					2	1	2	2
Nitidulidae	Pocadites dilatimanus	Pocadites dilatimanus (Reitter, 1877)	9	1.28571	7	8	1.6	5	17
Nitidulidae	Pocadites nobilis	Pocadites nobilisReitter, 1873				14	2.8	5	14
Nitidulidae	Pocadites sp.1					2	1	2	2
Nitidulidae	Pocadius nobilis	Pocadius nobilis Reitter, 1873				16	1.6	10	16
Cantharidae	Podistra 1					8	2.66667	3	8
Cantharidae	Podistra 2					24	2	12	24
Carabidae	Poecilus nemotoi	Poecilus nemotoi (Straneo, 1989)	73	5.61538	13	272	24.7273	11	345
Elateridae	Poemnites katalinbodorae	Poemnites katalinbodorae Platia & Nmeth, 2011				3	3	1	3
Cerambycidae	Prionus insularis	Prionus insularis Motschulsky, 1857	2	1	2	7	1	7	9
Lucanidae	Prismognathus dauricus	Prismognathus dauricus (Motschulsky, 1860)				1	1	1	1
Carabidae	Pristosia sp.1		2	2	1				2
Carabidae	Pristosia vigil	Pristosia vigil (Tschitschérine, 1895)	294	6.83721	43	572	10.5926	54	866
Silphidae	Promascopus morio		22	2.75	8	4	1	4	26
Curculionidae	Protacallinus sp.1		9	1.5	6	4	2	2	13
Cetoniidae	Protaetia orientalis	Protaetia orientalis (Burmeister, 1842)				2	1	2	2
Silvanidae	Psanmoecus 1					2	1	2	2
Erotylidae	Psedotritoma 1					1	1	1	1
Staphylinidae	Pselaphinae 1					46	1.84	25	46
Staphylinidae	Pselaphinae 10					1	1	1	1
Staphylinidae	Pselaphinae 11					1	1	1	1
Staphylinidae	Pselaphinae 4					1	1	1	1
Staphylinidae	Pselaphinae 5					2	2	1	2
Staphylinidae	Pselaphinae 9					1	1	1	1
Staphylinidae	Pselaphinae sp. 1		2	1	2				2
Staphylinidae	Pselaphinae? 1					1	1	1	1
Pyrochroidae	Psendopyrochroa brevitarsis	Pseudopyrochroa brevitarsis (Lewis, 1887)	1	1	1				1
Cerambycidae	Pseudalosterna elegantula	Pseudalosterna elegantula (Kraatz, 1879)				2	1	2	2
Curculionidae	Pseudocneorhinus 1					117	1.85714	63	117
Curculionidae	Pseudocneorhinus 3					1	1	1	1
Curculionidae	Pseudocneorhinus 4					17	1.13333	15	17
Curculionidae	Pseudocneorhinus adamsi	Pseudocneorhinus adamsi Roelofs, 1879	32	1.52381	21				32
Curculionidae	Pseudocneorhinus obesus	Pseudocneorhinus obesus Roelofs, 1873	1	1	1				1
Curculionidae	Pseudocneorhinus setosus	Pseudocneorhinus setosus Roelofs, 1879	106	1.60606	66				106
Leiodidae	Pseudoliodes sp.1		103	3.21875	32	10	1.25	8	113
Leiodidae	Pseudoliodes? 1					1	1	1	1
Staphylinidae	Pseudoplandria sp. 1		277	7.10256	39				277
Cetoniidae	Pseudotorynorrhina japonica	Pseudotorynorrhina japonica (Hope, 1841)				4	1	4	4
Erotylidae	Pseudotritoma laetabilis	Pseudotritoma laetabilis (Lewis, 1887)				1	1	1	1
Chrysomelidae	Psylliodes 1					25	8.33333	3	25
Chrysomelidae	Psylliodes sp.1		2	1	2	7	1.75	4	9
Cerambycidae	Pterolophia 1					2	1	2	2
Cerambycidae	Pterolophia granulata	Pterolophia granulata (Motschulsky, 1866)	1	1	1				1
Cerambycidae	Pterolophia jiriensis	Pterolophia jiriensis Danilevsky, 1996				1	1	1	1
Cerambycidae	Pterolophia multinotata	Pterolophia multinotata Pic, 1931	1	1	1				1
Carabidae	Pterostichus (Koreonialoe) spp.		149	5.32143	28	46	3.06667	15	195
Carabidae	Pterostichus (Rhagadus) microcephalus	Pterostichus (Rhagadus) microcephalus (Motschulsky, 1860)	3	1	3				3
Carabidae	Pterostichus (Rhagadus) solskyi	Pterostichus (Rhagadus) solskyi (Chaudoir, 1878)	2	2	1				2
Carabidae	Pterostichus audax	Pterostichus audax (Tschitschérine, 1895)	22	2	11	538	17.3548	31	560
Carabidae	Pterostichus orientalis	Pterostichus orientalis (Motschulsky, 1844)	436	10.6341	41	84	6	14	520
Carabidae	Pterostichus scurrus	Pterostichus scurra (Tschitschérine, 1901)	719	14.9792	48	13	13	1	732
Carabidae	Pterostichus sp.2		4	2	2				4
Carabidae	Pterostichus subovatus	Pterostichus subovatus (Motschulsky, 1861)				46	4.18182	11	46
Carabidae	Pterostichus truncatus	Pterostichus truncatus Park & Kwon, 1996	3	1	3	21	21	1	24
Carabidae	Pterosticus (Feroperis) spp.		4	4	1				4
Carabidae	Pterosticus sp. 1		11	1.375	8				11
Ptiliidae 1	Ptiliidae 1					61	3.8125	16	61
Ptinidae	Ptinidae 4					1	1	1	1
Melandryidae	Ptinidae A1					1	1	1	1
Chrysomelidae	Pyrrhalta sp.		1	1	1				1
Curculionidae	Rhadinopus confinis	Rhadinopus confinis Voss, 1958	1	1	1				1
Curculionidae	Rhadinopus sulcatostriatus	Rhadinopus sulcatostriatus (Roelofs, 1875)				3	1.5	2	3
Cerambycidae	Rhagonycha coreana	Rhagonycha coreana Pic, 1921	2	1	2				2
Cerambycidae	Rhaphuma gracilipes	Rhaphuma gracilipes (Faldermann, 1835)				4	1	4	4
Curculionidae	Rhinoncomimus 1					1	1	1	1
Curculionidae	Rhinoncomimus 2					1	1	1	1
Curculionidae	Rhinoncomimus 4					3	3	1	3
Monotomidae	Rhizophagus japonicus	Rhizophagus japonicus Reitter, 1884				2	2	1	2
Staphylinidae	Robaxis? 1					1	1	1	1
Coccinellidae	Rodolia limbata	Rodolia limbata (Motschulsky, 1866)				3	1	3	3
Staphylinidae	Rugilus sp.		8	1	8				8
Chrysomelidae	Sangariola pumctatostriata	Sangariola punctatostriata (Motschulsky, 1860)	3	1	3	1	1	1	4
Aphodiidae	Saprosites japonicus	Saprosites japonicus Waterhouse, 1875	38	2.375	16	12	1.5	8	50
Staphylinidae	Scaphidinae 12					2	2	1	2
Staphylinidae	Scaphidinae 15					2	1	2	2
Staphylinidae	Scaphidium amurense	Scaphidium amurense Solsky, 1871				4	1.33333	3	4
Staphylinidae	Scaphidium comes	Scaphidium comes Löbl, 1968				2	1	2	2
Staphylinidae	Scaphidium sp. 1		20	1.53846	13				20
Staphylinidae	Scaphidium sp. 2		3	1	3				3
Staphylinidae	Scaphidium sp. 3		6	1	6				6
Staphylinidae	Scaphisoma 1					196	2.72222	72	196
Staphylinidae	Scaphisoma 2					138	2.50909	55	138
Staphylinidae	Scaphisoma 3					1	1	1	1
Staphylinidae	Scaphisoma sp. 1		6	1	6				6
Staphylinidae	Scaphisoma sp. 2		1	1	1				1
Staphylinidae	Scaphisoma sp.1					96	3.69231	26	96
Staphylinidae	Scaphisoma? 1					1	1	1	1
Chrysomelidae	Scelodonta 1					1	1	1	1
Scolytidae	Scolytidae 1					1	1	1	1
Scolytidae	Scolytidae 2					1	1	1	1
Scolytidae	Scolytidae 3					1	1	1	1
Scolytidae	Scolytidae 5					1	1	1	1
Scolytidae	Scolytidae 6					1	1	1	1
Scolytidae	Scolytidae A					30	5	6	30
Staphylinidae	Scydmaeninae? A1					1	1	1	1
Staphylinidae	Scydmeninae 1					1	1	1	1
Staphylinidae	Scydmeninae 1-1					1	1	1	1
Staphylinidae	Scydmeninae 2					1	1	1	1
Staphylinidae	Scydmeninae 3					1	1	1	1
Staphylinidae	Scydmeninae 4					3	1.5	2	3
Staphylinidae	Scydmeninae 5					1	1	1	1
Staphylinidae	Scydmeninae A1					4	1	4	4
Staphylinidae	Scydmeninae A2					2	2	1	2
Staphylinidae	Scydmeninae A3					2	1	2	2
Staphylinidae	Scydmeninae A4					2	2	1	2
Staphylinidae	Scydmeninae? 1					7	1.4	5	7
Coccinellidae	Scymnus 1					1	1	1	1
Coccinellidae	Scymnus sp.1		1	1	1				1
Elateridae	Selatosomus 1					1	1	1	1
Elateridae	Selatosomus 2					1	1	1	1
Elateridae	Selatosomus coreanus	Selatosomus coreanus (Miwa, 1928)				9	1.5	6	9
Elateridae	Selatosomus puberulus	Selatosomus puberulus (Candèze, 1879)	1	1	1				1
Elateridae	Selatosomus sp.1					1	1	1	1
Elateridae	Selatotomus puncticollis	Selatosomus puncticollis Motschulsky, 1866	3	1	3				3
Staphylinidae	Sepedophilus 1					206	2.94286	70	206
Staphylinidae	Sepedophilus 10					1	1	1	1
Staphylinidae	Sepedophilus 11					1	1	1	1
Staphylinidae	Sepedophilus 13					6	6	1	6
Staphylinidae	Sepedophilus 2					4	1	4	4
Staphylinidae	Sepedophilus 4					4	1.33333	3	4
Staphylinidae	Sepedophilus 5					1	1	1	1
Staphylinidae	Sepedophilus 6					1	1	1	1
Staphylinidae	Sepedophilus 9					1	1	1	1
Staphylinidae	Sepedophilus A10					1	1	1	1
Staphylinidae	Sepedophilus sp.2					1	1	1	1
Staphylinidae	Sepedophilus sp.3					28	2.33333	12	28
Staphylinidae	Sepedophilus spp.1					6	1.2	5	6
Staphylinidae	Sepedophilus tibialis	Sepedophilus tibialis (Sharp, 1888)	5	1	5				5
Melolonthidae	Sericania 1					1	1	1	1
Melolonthidae	Sericania fuscolineata	Sericania fuscolineata Motschulsky, 1860	12	1.33333	9	2	1	2	14
Melolonthidae	Sericania koryoensis	Sericania koryoensis Murayama, 1935	14	14	1	1	1	1	15
Curculionidae	Shirahoshizo insidiosus	Shirahoshizo insidiosus (Roelofs, 1875)	14	2	7	7	1	7	21
Curculionidae	Shirahoshizo rufescens	Shirahoshizo rufescens (Roelofs, 1875)	10	1.11111	9				10
Elateridae	Silesis musculus	Silesis musculus musculus (Candèze, 1873)	1	1	1				1
Silphidae	Silpha koreana	Silpha koreana Cho & Kwon, 1999				33	33	1	33
Silphidae	Silpha perforata	Silpha perforata Gebler, 1832	3	1	3	8	2.66667	3	11
Silvanidae	Silvanidae 1					2	1	2	2
Silvanidae	Silvanidae 2					2	1	2	2
Silvanidae	Silvanidae 4					1	1	1	1
Silvanidae	Silvanidae A1					19	19	1	19
Silvanidae	Silvanolomus sp.1					13	1.08333	12	13
Byrrhidae	Simplocaria sp.1					3	1.5	2	3
Curculionidae	Simulatacalles 1					1	1	1	1
Curculionidae	Simulatacalles pustulosus	Simulatacalles pustulosus Morimoto & Lee, 1992	1	1	1	9	1	9	10
Anthribidae	Sintor 1					1	1	1	1
Anthribidae	Sintor dorsalis	Sintor dorsalis (Sharp, 1891)				3	1	3	3
Dryophthoridae	Sipalinus gigas	Sipalinus gigas (Fabricius, 1775)	17	1.13333	15	31	1.34783	23	48
Scarabaeidae	Sisyphus schaefferi	Sisyphus schaefferi (Linnaeus, 1758)				2	2	1	2
Melolonthidae	Sophrops striata	Sophrops striata (Brenske, 1892)	12	1.2	10	2	2	1	14
Histeridae	Sphaerites sp.1					2	2	1	2
Elateridae	Spheniscosomus cete	Spheniscosomuscete Candèze, 1860	12	1.5	8				12
Anthribidae	Sphinctotropis laxa	Sphinctotropis laxa (Sharp, 1891)	1	1	1	1	1	1	2
Staphylinidae	Staphylinidae 1					6	1.5	4	6
Staphylinidae	Staphylinidae 10					1	1	1	1
Staphylinidae	Staphylinidae 10-1					1	1	1	1
Staphylinidae	Staphylinidae 11					1	1	1	1
Staphylinidae	Staphylinidae 12					1	1	1	1
Staphylinidae	Staphylinidae 13					1	1	1	1
Staphylinidae	Staphylinidae 14					1	1	1	1
Staphylinidae	Staphylinidae 15					12	2.4	5	12
Staphylinidae	Staphylinidae 16					1	1	1	1
Staphylinidae	Staphylinidae 17					1	1	1	1
Staphylinidae	Staphylinidae 18					2	1	2	2
Staphylinidae	Staphylinidae 19					1	1	1	1
Staphylinidae	Staphylinidae 2					3	1	3	3
Staphylinidae	Staphylinidae 20					2	2	1	2
Staphylinidae	Staphylinidae 21					1	1	1	1
Staphylinidae	Staphylinidae 2-1					4	2	2	4
Staphylinidae	Staphylinidae 22					1	1	1	1
Staphylinidae	Staphylinidae 3					3	1	3	3
Staphylinidae	Staphylinidae 4					4	1	4	4
Staphylinidae	Staphylinidae 5					1	1	1	1
Staphylinidae	Staphylinidae 6					1	1	1	1
Staphylinidae	Staphylinidae 7					5	1	5	5
Staphylinidae	Staphylinidae 8					1	1	1	1
Staphylinidae	Staphylinidae 9					1	1	1	1
Staphylinidae	Staphylinidae A					88	2.83871	31	88
Staphylinidae	Staphylinidae Aa1					1	1	1	1
Staphylinidae	Staphylinidae sp. 3		1	1	1				1
Staphylinidae	Staphylinidae sp. 4		1	1	1				1
Staphylinidae	Staphylinidae sp. 5		2	1	2				2
Staphylinidae	Staphylinidae sp. 7		34	2.61538	13				34
Staphylinidae	Staphylinidae? 2					459	5.59756	82	459
Staphylinidae	Staphylinidae? 3					1	1	1	1
Staphylinidae	Staphylinidae? 4					1	1	1	1
Staphylinidae	Staphylinidae? 5					1	1	1	1
Staphylinidae	Staphylinidae? A1					1	1	1	1
Staphylinidae	Staphylinidae? A2					11	5.5	2	11
Staphylinidae	Staphylinidae? A3					1	1	1	1
Nitidulidae	Stelidota sp.1		109	1.94643	56	1098	7.625	144	1207
Nitidulidae	Stelidota sp.2					12	3	4	12
Carabidae	Stenolophus spp. 1		14	1.07692	13				14
Tenebrionidae	Stenophanes mesostena	Stenophanes mesostena (Solsky, 1871)	8	1.33333	6	18	1.5	12	26
Staphylinidae	Stenus 1					7	1.4	5	7
Staphylinidae	Stenus 2					6	1.5	4	6
Staphylinidae	Stenus 3					1	1	1	1
Lathridiidae	Stephostethus chinensis	Stephostethus chinensis (Reitter, 1877)				9	1	9	9
Anthicidae	Stricticollis valgipes	Stricticollis valgipes (Marseul, 1875)				1	1	1	1
Tenebrionidae	Strongylium cultellatum	Strongylium cultellatum Mklin, 1864				1	1	1	1
Staphylinidae	Sunesta setigera	Sunesta setigera (Sharp, 1874)				10	1.42857	7	10
Staphylinidae	Sunesta? 1					2	1	2	2
Anthribidae	Sympaector rugirostris	Sympaector rugirostris (Sharp, 1891)				1	1	1	1
Chrysomelidae	Syneta 1					2	1	2	2
Chrysomelidae	Syneta adamsi	Syneta adamsi Baly, 1877	1	1	1				1
Carabidae	Synuchus spp.		5078	29.1839	174	8971	54.7012	164	14049
Aderidae	Syzeton sp.		1	1	1				1
Aderidae	Syzeton sp.1					11	1.57143	7	11
Aderidae	Syzeton sp.2					10	1.25	8	10
Staphylinidae	Tachinus sibiricus	Tachinus sibiricus Sharp, 1888				8	2	4	8
Staphylinidae	Tachinus sp.1		5	1.66667	3				5
Staphylinidae	Tachinus sp.3		1	1	1				1
Staphylinidae	Tachinus sp.4		1	1	1				1
Staphylinidae	Tachinus? 1					15	1.875	8	15
Staphylinidae	Tachinus? 2					2	1	2	2
Staphylinidae	Tachyporinae 1					5	2.5	2	5
Staphylinidae	Tachyporinae 11					8	8	1	8
Staphylinidae	Tachyporinae 12					4	1.33333	3	4
Staphylinidae	Tachyporinae 13					1	1	1	1
Staphylinidae	Tachyporinae 15					6	1.2	5	6
Staphylinidae	Tachyporinae 2					6	1.5	4	6
Staphylinidae	Tachyporinae 3-1					13	1.625	8	13
Staphylinidae	Tachyporinae 3-2					2	1	2	2
Staphylinidae	Tachyporinae 3-3					4	4	1	4
Staphylinidae	Tachyporinae 4					59	2.56522	23	59
Staphylinidae	Tachyporinae 5					1	1	1	1
Staphylinidae	Tachyporinae 6					15	1.5	10	15
Staphylinidae	Tachyporinae 7					5	1.66667	3	5
Staphylinidae	Tachyporinae 8					8	2	4	8
Staphylinidae	Tachyporinae 9					4	1	4	4
Staphylinidae	Tachyporinae sp. 1		5	1.25	4				5
Staphylinidae	Tachyporinae sp. 10		5	1.66667	3				5
Staphylinidae	Tachyporinae sp. 11		1	1	1				1
Staphylinidae	Tachyporinae sp. 2		4	1	4				4
Staphylinidae	Tachyporinae sp. 3		1	1	1	17	1.41667	12	18
Staphylinidae	Tachyporinae sp. 4		2	2	1				2
Staphylinidae	Tachyporinae sp. 5		4	1	4				4
Staphylinidae	Tachyporinae sp. 6		4	1.33333	3				4
Staphylinidae	Tachyporinae sp. 8		26	3.25	8				26
Staphylinidae	Tachyporinae sp. 9		4	1.33333	3				4
Staphylinidae	Tainochus? 1					2	1	2	2
Tenebrionidae	Tarpela 1					1	1	1	1
Tenebrionidae	Tarpela 2					4	1	4	4
Tenebrionidae	Tenebrionidae 2					2	2	1	2
Tenebrionidae	Tenebrionidae A					1	1	1	1
Tenebrionidae	Tenebrionidae A1					1	1	1	1
Tenebrionidae	Tenebrionidae A2					2	1	2	2
Tenebrionidae	Tenebrionidae sp.1		2	1	2	17	1.41667	12	19
Tenebrionidae	Tenebrionidae? 1					1	1	1	1
Cupedidae	Tenomerga 1					1	1	1	1
Staphylinidae	Tetrabothrus sp. 1		1	1	1				1
Tetratomidae	Tetratomidae 1					1	1	1	1
Tetratomidae	Tetratomidae 3					1	1	1	1
Tetratomidae	Tetratomidae 4					1	1	1	1
Chrysomelidae	Thlaspida 1					1	1	1	1
Throscidae	Throscidae A					1	1	1	1
Scolytidae	Tomicus piniperda	Tomicus piniperda (Linnaeus, 1758)	1	1	1				1
Curculionidae	Trachodes 2					3	3	1	3
Curculionidae	Trachodes 3					1	1	1	1
Curculionidae	Trachodes ovipennis	Trachodes ovipennis Morimoto & Miyakawa, 1995				3	1	3	3
Curculionidae	Trachyphilus 1					9	1.125	8	9
Curculionidae	Trachyphilus 3					1	1	1	1
Curculionidae	Trachyphilus sordidus	Trachyphilus sordidus (Sharp, 1896)	2	1	2	27	3.85714	7	29
Curculionidae	Trachyphilus sp.2					9	1.8	5	9
Buprestidae	Trachys 1					2	1	2	2
Buprestidae	Trachys 2					2	2	1	2
Buprestidae	Trachys minuta	Trachys minuta minuta (Linnaeus, 1758)				9	1	9	9
Buprestidae	Trachys variolaris	Trachys variolaris Saunders 1873	2	1	2	4	1.33333	3	6
Carabidae	Trechiama sp.1		1	1	1				1
Carabidae	Trechus (Epaphius) ephippiatus	Trechus (Epaphius) ephippiatus Bates, 1873	4	1	4				4
Carabidae	Trechus sp.					3	1	3	3
Histeridae	Tribalus sp.1					58	9.66667	6	58
Cetoniidae	Trichinus succinctus	Trichius succinctus (Pallas, 1781)	6	2	3	11	1.83333	6	17
Chrysomelidae	Trichochrysea japana	Trichochrysea japana (Motschulsky, 1958)	1	1	1				1
Carabidae	Trichotichnus leptopus	Trichotichnus leptopus (Bates, 1883)	191	7.95833	24				191
Carabidae	Trichotichnus spp. 1		9	1.8	5				9
Carabidae	Trigonognatha coreana	Trigonognatha coreana (Tschitschérine, 1895)	45	1.8	25	47	1.80769	26	92
Carabidae	Trigonotoma lewisii	Trigonotoma lewisii Bates, 1873	2	1	2				2
Staphylinidae	Triomicrus 1					4	2	2	4
Erotylidae	Triplax amoena	Triplax amoena Solsky, 1871				1	1	1	1
Staphylinidae	Trissemus? 1					9	1.8	5	9
Throscidae	Trixagus dermestoides	Trixagus dermestoides (Linnaeus, 1767)				3	3	1	3
Throscidae	Trixagus sp.1		1	1	1	154	2.33333	66	155
Anthribidae	Tropideres naevulus	Tropideres naevulus Faust, 1887	3	1.5	2				3
Trogidae	Trox (Trox) formosanus	Trox (Trox) formosanus Nomura, 1973	7	1.16667	6				7
Trogidae	Trox (Trox) koreanus	Trox (Trox) koreanus Kim, 1991	1	1	1				1
Trogidae	Trox 1					9	2.25	4	9
Trogidae	Trox koreanus	Trox koreanus Kim, 1991				1	1	1	1
Staphylinidae	Tympanophorus sauteri	Tympanophorus sauteri Bernhauer, 1907	2	1	2	1	1	1	3
Tenebrionidae	Uloma bonzica	Uloma bonzica Marseul, 1876	18	1.05882	17	5	1	5	23
Tenebrionidae	Uloma latimanus	Uloma latimanus Kolbe, 1886				34	1.25926	27	34
Tenebrionidae	Uloma marseuli	Uloma marseuli Nakane, 1956	5	1	5				5
Zopheridae	Usechus chujoi	Usechus chujoi Kulzer, 1960				3	1	3	3
Staphylinidae	Velleius dilatatus		1	1	1				1
Tenebrionidae	Xanthalia 1					8	1.14286	7	8
Tenebrionidae	Xanthalia sp.1		2	2	1	5	1	5	7
Scolytidae	Xyleborus 11					1	1	1	1
Scolytidae	Xyleborus 2					8	1.33333	6	8
Scolytidae	Xyleborus 4					2	1	2	2
Scolytidae	Xyleborus 5					1	1	1	1
Scolytidae	Xyleborus 6					1	1	1	1
Scolytidae	Xyleborus 8					1	1	1	1
Scolytidae	Xyleborus 9					1	1	1	1
Scolytidae	Xyleborus sp.1					2	1	2	2
Scolytidae	Xylosandrus 2					1	1	1	1
Scolytidae	Xylosandrus crasiussculus	Xylosandrus crasiussculus (Motschulsky, 1866)				1	1	1	1
Scolytidae	Xylosandrus germanus	Xylosandrus germanus (Blandford, 1894)	1	1	1	3	1	3	4
Staphylinidae	Zyras 2					1	1	1	1
Staphylinidae	Zyras 4					22	3.66667	6	22
Staphylinidae	Zyras sp. 1		5	1.66667	3				5
Staphylinidae	Zyras? 1					2	2	1	2
			387			822			53787
			19674			34113
			5078	29.1839	174	8971
			0.258107			0.262979
